# Supplementary material for: Next-generation sequencing from bulked segregant analysis identifies a dwarfism gene in watermelon
Source: Sci Rep. 2018 Feb 13;8:2908. doi: 10.1038/s41598-018-21293-1 (PMC5811605; doi:10.1038/s41598-018-21293-1)
Supplement: Supplementary file 1 — Dataset 1 [file 41598_2018_21293_MOESM1_ESM.xls]

CHROM	POS	REF	ALT	Genotype_QS	Depth_QS	Ref_depth_X	Alt_depth_X	Depth_X	SNPindex_X	Ref_depth_D	Alt_depth_D	Depth_D	SNPindex_D
1	1122	C	T	C	33	10	18	28	0.64	14	17	31	0.55
1	5589	G	T	G	31	8	28	36	0.78	15	19	34	0.56
1	8033	C	T	C	29	14	18	32	0.56	20	20	40	0.50
1	8434	T	C	T	29	14	26	40	0.65	17	25	42	0.60
1	9904	A	G	A	31	10	23	33	0.70	16	26	42	0.62
1	14166	A	C	A	34	13	27	40	0.68	13	22	35	0.63
1	14856	C	T	C	30	8	17	25	0.68	12	20	32	0.62
1	15673	T	G	T	40	6	17	23	0.74	13	27	40	0.68
1	16694	A	T	A	32	4	19	23	0.83	12	34	46	0.74
1	18231	T	C	T	29	14	20	34	0.59	19	27	46	0.59
1	19298	T	G	T	25	11	24	35	0.69	24	24	48	0.50
1	20081	T	C	T	45	13	26	39	0.67	10	25	35	0.71
1	20703	G	A	G	27	7	23	30	0.77	10	22	32	0.69
1	20768	A	G	A	34	6	22	28	0.79	10	17	27	0.63
1	21429	G	A	G	28	15	24	39	0.62	13	17	30	0.57
1	23302	T	A	T	24	9	29	38	0.76	19	14	33	0.42
1	23332	G	A	G	27	13	31	44	0.70	24	13	37	0.35
1	23685	A	G	A	26	6	17	23	0.74	18	17	35	0.49
1	23778	A	T	A	31	8	17	25	0.68	19	21	40	0.53
1	24311	C	A	C	29	5	32	37	0.86	7	13	20	0.65
1	24386	G	C	G	28	5	33	38	0.87	8	20	28	0.71
1	24558	G	A	G	32	7	26	33	0.79	19	19	38	0.50
1	25436	T	C	T	25	10	21	31	0.68	27	16	43	0.37
1	26345	C	T	C	28	15	23	38	0.61	19	20	39	0.51
1	26957	A	G	A	33	10	18	28	0.64	9	20	29	0.69
1	27025	A	G	A	35	10	19	29	0.66	12	18	30	0.60
1	27124	C	T	C	33	12	22	34	0.65	22	14	36	0.39
1	27277	T	G	T	39	5	30	35	0.86	19	25	44	0.57
1	32225	T	C	T	36	7	22	29	0.76	14	12	26	0.46
1	34159	A	T	A	41	12	28	40	0.70	13	20	33	0.61
1	34967	G	A	G	49	9	26	35	0.74	18	26	44	0.59
1	35244	A	G	A	47	8	23	31	0.74	16	32	48	0.67
1	35467	A	G	A	27	10	20	30	0.67	23	29	52	0.56
1	37102	T	G	T	29	13	24	37	0.65	14	21	35	0.60
1	37408	T	A	T	41	14	11	25	0.44	10	7	17	0.41
1	42134	A	G	A	39	8	19	27	0.70	12	28	40	0.70
1	42178	A	T	A	38	11	17	28	0.61	16	35	51	0.69
1	42729	A	T	A	36	11	16	27	0.59	18	15	33	0.45
1	42730	A	T	A	36	12	16	28	0.57	18	15	33	0.45
1	43555	C	A	C	30	7	22	29	0.76	19	24	43	0.56
1	43619	T	C	T	37	6	25	31	0.81	22	27	49	0.55
1	44277	A	G	A	34	11	23	34	0.68	12	22	34	0.65
1	44778	A	G	A	36	10	27	37	0.73	11	16	27	0.59
1	45263	A	G	A	36	9	27	36	0.75	16	17	33	0.52
1	48920	T	G	T	23	10	31	41	0.76	18	27	45	0.60
1	49957	G	A	G	26	12	27	39	0.69	16	27	43	0.63
1	50580	T	C	T	29	10	20	30	0.67	16	19	35	0.54
1	50588	T	C	T	28	9	18	27	0.67	15	18	33	0.55
1	51134	T	C	T	28	11	14	25	0.56	15	21	36	0.58
1	51390	A	T	A	25	11	30	41	0.73	19	13	32	0.41
1	51393	C	T	C	25	11	30	41	0.73	18	12	30	0.40
1	51594	T	G	T	30	12	26	38	0.68	14	23	37	0.62
1	52867	T	C	T	34	11	21	32	0.66	11	16	27	0.59
1	54237	T	C	T	40	7	21	28	0.75	14	24	38	0.63
1	54921	T	G	T	41	6	21	27	0.78	13	28	41	0.68
1	55309	A	T	A	40	4	32	36	0.89	14	17	31	0.55
1	55335	A	T	A	41	4	24	28	0.86	13	22	35	0.63
1	56498	T	C	T	26	9	18	27	0.67	19	28	47	0.60
1	58785	T	A	T	33	9	30	39	0.77	14	29	43	0.67
1	59013	T	C	T	42	8	25	33	0.76	20	28	48	0.58
1	59076	A	G	A	36	8	19	27	0.70	18	25	43	0.58
1	59934	T	A	T	44	7	18	25	0.72	27	20	47	0.43
1	60259	T	A	T	26	7	15	22	0.68	13	11	24	0.46
1	60260	T	A	T	26	7	15	22	0.68	14	11	25	0.44
1	60441	G	A	G	32	7	15	22	0.68	8	19	27	0.70
1	60599	C	A	C	25	20	22	42	0.52	18	20	38	0.53
1	61084	A	T	A	23	8	15	23	0.65	9	16	25	0.64
1	61204	G	T	G	31	11	21	32	0.66	5	19	24	0.79
1	61462	C	T	C	24	10	20	30	0.67	12	21	33	0.64
1	61560	T	C	T	30	10	20	30	0.67	10	21	31	0.68
1	61673	G	A	G	25	12	27	39	0.69	16	18	34	0.53
1	62071	T	G	T	33	8	17	25	0.68	16	26	42	0.62
1	62098	A	G	A	31	10	17	27	0.63	17	21	38	0.55
1	62385	G	T	G	32	10	18	28	0.64	10	22	32	0.69
1	62428	G	T	G	31	9	17	26	0.65	10	27	37	0.73
1	62475	T	C	T	24	7	19	26	0.73	13	26	39	0.67
1	63644	A	T	A	34	14	19	33	0.58	14	15	29	0.52
1	63952	T	C	T	31	12	24	36	0.67	17	19	36	0.53
1	64316	A	T	A	36	9	16	25	0.64	16	21	37	0.57
1	64322	G	T	G	34	10	17	27	0.63	14	21	35	0.60
1	64763	T	A	T	43	6	25	31	0.81	15	26	41	0.63
1	67050	T	C	T	31	5	24	29	0.83	11	23	34	0.68
1	69622	C	G	C	24	17	17	34	0.50	18	15	33	0.45
1	70122	T	A	T	38	9	26	35	0.74	15	30	45	0.67
1	70126	A	G	A	37	10	26	36	0.72	17	29	46	0.63
1	83811	T	A	T	25	10	10	20	0.50	12	11	23	0.48
1	86648	T	C	T	20	16	19	35	0.54	20	18	38	0.47
1	89855	A	T	T	20	34	19	53	0.64	25	11	36	0.69
1	90572	G	T	G	33	3	13	16	0.81	16	15	31	0.48
1	90922	A	G	A	35	6	27	33	0.82	15	22	37	0.59
1	91352	G	C	G	38	17	19	36	0.53	13	25	38	0.66
1	93730	T	A	T	35	11	14	25	0.56	12	17	29	0.59
1	95534	T	C	T	36	7	21	28	0.75	25	15	40	0.38
1	96910	A	T	A	28	4	22	26	0.85	13	22	35	0.63
1	102969	C	G	C	20	9	14	23	0.61	17	23	40	0.57
1	103768	T	G	T	35	8	23	31	0.74	19	29	48	0.60
1	104413	A	G	A	41	10	23	33	0.70	22	11	33	0.33
1	106527	G	A	G	47	16	22	38	0.58	15	15	30	0.50
1	106639	C	A	C	43	15	30	45	0.67	16	14	30	0.47
1	108390	G	A	G	19	6	18	24	0.75	11	13	24	0.54
1	108444	T	C	T	26	4	19	23	0.83	12	10	22	0.45
1	109164	A	G	A	32	9	17	26	0.65	14	17	31	0.55
1	112292	A	T	A	35	10	24	34	0.71	16	16	32	0.50
1	112293	A	T	A	35	11	24	35	0.69	16	15	31	0.48
1	112408	A	G	A	32	14	18	32	0.56	14	14	28	0.50
1	112898	T	A	T	27	14	18	32	0.56	14	12	26	0.46
1	113381	G	C	G	41	14	21	35	0.60	13	20	33	0.61
1	114092	A	G	A	34	9	15	24	0.62	20	14	34	0.41
1	114485	A	T	A	27	19	24	43	0.56	15	23	38	0.61
1	114875	T	G	T	31	12	20	32	0.62	30	13	43	0.30
1	115079	T	C	T	27	13	21	34	0.62	21	12	33	0.36
1	115094	C	T	C	29	15	17	32	0.53	17	12	29	0.41
1	115548	C	G	C	36	14	24	38	0.63	20	15	35	0.43
1	117001	C	A	A	35	34	0	34	1.00	38	2	40	0.95
1	122698	C	G	C	17	5	12	17	0.71	21	13	34	0.38
1	123185	T	C	T	34	6	18	24	0.75	16	16	32	0.50
1	123340	A	G	A	30	9	14	23	0.61	15	18	33	0.55
1	123507	T	C	C	39	32	0	32	1.00	35	4	39	0.90
1	125098	C	T	C	33	7	13	20	0.65	18	16	34	0.47
1	125289	C	T	C	27	15	16	31	0.52	17	12	29	0.41
1	126335	T	C	T	34	9	14	23	0.61	17	14	31	0.45
1	127213	A	G	A	35	12	25	37	0.68	12	32	44	0.73
1	127506	G	A	G	26	9	13	22	0.59	13	15	28	0.54
1	129297	T	A	T	47	9	18	27	0.67	25	18	43	0.42
1	129998	C	T	C	31	11	22	33	0.67	16	17	33	0.52
1	130738	A	C	A	33	11	30	41	0.73	12	16	28	0.57
1	130902	T	C	T	49	15	20	35	0.57	21	23	44	0.52
1	131585	A	G	A	39	16	18	34	0.53	20	19	39	0.49
1	158840	T	C	T	30	10	24	34	0.71	18	18	36	0.50
1	194682	C	T	C	29	13	18	31	0.58	18	17	35	0.49
1	194756	A	T	A	31	20	21	41	0.51	24	18	42	0.43
1	194842	A	G	A	26	22	21	43	0.49	21	17	38	0.45
1	195455	T	A	T	29	13	12	25	0.48	19	15	34	0.44
1	212691	A	G	G	29	16	13	29	0.55	15	19	34	0.44
1	702270	G	A	G	52	13	12	25	0.48	18	17	35	0.49
1	715686	A	T	A	31	13	29	42	0.69	15	16	31	0.52
1	715787	G	A	G	32	11	34	45	0.76	19	21	40	0.53
1	901218	C	T	C	17	7	13	20	0.65	13	20	33	0.61
1	910811	C	G	C	38	11	19	30	0.63	17	28	45	0.62
1	911396	A	T	A	28	15	19	34	0.56	16	18	34	0.53
1	911992	T	A	T	38	15	23	38	0.61	24	17	41	0.41
1	912283	T	C	T	34	10	13	23	0.57	30	22	52	0.42
1	912294	A	G	A	32	11	12	23	0.52	28	24	52	0.46
1	912488	A	C	A	34	9	20	29	0.69	27	18	45	0.40
1	913785	A	C	A	33	14	10	24	0.42	34	10	44	0.23
1	913961	T	G	T	30	14	24	38	0.63	18	16	34	0.47
1	914004	C	A	C	36	14	27	41	0.66	17	16	33	0.48
1	914338	A	G	A	25	10	19	29	0.66	10	14	24	0.58
1	914497	G	A	G	26	11	22	33	0.67	11	17	28	0.61
1	915625	T	A	T	26	5	16	21	0.76	13	17	30	0.57
1	916662	T	C	T	37	11	20	31	0.65	22	26	48	0.54
1	917480	G	A	G	34	14	28	42	0.67	18	19	37	0.51
1	917708	G	T	G	38	10	19	29	0.66	14	27	41	0.66
1	917733	C	A	C	40	11	18	29	0.62	13	27	40	0.68
1	917967	G	A	G	34	19	16	35	0.46	19	33	52	0.63
1	918318	C	T	C	33	6	19	25	0.76	16	24	40	0.60
1	919106	C	T	C	32	8	23	31	0.74	17	9	26	0.35
1	919438	C	A	C	22	15	19	34	0.56	12	17	29	0.59
1	920215	G	T	G	29	7	23	30	0.77	17	15	32	0.47
1	920656	A	G	A	28	14	28	42	0.67	19	14	33	0.42
1	921053	G	A	G	52	13	23	36	0.64	12	23	35	0.66
1	921279	T	C	T	31	12	23	35	0.66	19	20	39	0.51
1	921916	C	T	C	31	11	18	29	0.62	13	24	37	0.65
1	922188	A	G	A	32	11	19	30	0.63	10	13	23	0.57
1	922575	A	G	A	32	11	15	26	0.58	21	19	40	0.47
1	922689	T	C	T	34	9	15	24	0.62	22	24	46	0.52
1	924333	G	A	G	21	7	25	32	0.78	22	17	39	0.44
1	924519	T	C	T	34	9	12	21	0.57	17	14	31	0.45
1	924722	A	G	A	44	12	16	28	0.57	21	18	39	0.46
1	925679	C	A	C	27	18	25	43	0.58	22	24	46	0.52
1	927558	C	G	C	29	7	24	31	0.77	22	30	52	0.58
1	927572	G	A	G	33	7	25	32	0.78	26	30	56	0.54
1	927611	A	G	A	33	10	25	35	0.71	26	27	53	0.51
1	927631	A	G	A	35	8	24	32	0.75	23	22	45	0.49
1	927637	C	A	C	36	10	25	35	0.71	22	23	45	0.51
1	927655	A	G	A	33	13	27	40	0.68	20	20	40	0.50
1	927902	A	T	A	43	15	18	33	0.55	24	14	38	0.37
1	928897	A	T	A	22	5	10	15	0.67	12	6	18	0.33
1	928898	A	T	A	23	6	9	15	0.60	14	4	18	0.22
1	928932	G	A	G	25	6	18	24	0.75	12	16	28	0.57
1	929014	T	A	T	31	6	20	26	0.77	11	17	28	0.61
1	929066	T	A	T	30	11	21	32	0.66	9	21	30	0.70
1	929068	A	G	A	32	11	20	31	0.65	9	22	31	0.71
1	929759	A	G	A	33	9	15	24	0.62	12	13	25	0.52
1	930144	A	C	A	35	6	29	35	0.83	20	19	39	0.49
1	930355	A	G	A	49	10	23	33	0.70	17	29	46	0.63
1	930665	A	G	A	37	9	20	29	0.69	20	16	36	0.44
1	931783	T	G	T	34	6	17	23	0.74	24	17	41	0.41
1	932445	A	G	A	36	11	21	32	0.66	13	18	31	0.58
1	933889	G	T	G	27	8	12	20	0.60	12	16	28	0.57
1	934686	A	G	A	40	13	22	35	0.63	20	19	39	0.49
1	934742	A	G	A	40	12	23	35	0.66	20	17	37	0.46
1	935975	G	C	G	26	9	28	37	0.76	18	13	31	0.42
1	937530	G	T	G	26	10	23	33	0.70	20	23	43	0.53
1	937699	C	T	C	39	7	28	35	0.80	12	26	38	0.68
1	938236	T	G	T	35	12	26	38	0.68	20	13	33	0.39
1	938262	G	T	G	29	12	23	35	0.66	22	12	34	0.35
1	938372	T	C	T	26	8	26	34	0.76	19	13	32	0.41
1	938675	G	A	G	24	12	22	34	0.65	10	17	27	0.63
1	938694	C	A	C	26	10	17	27	0.63	10	19	29	0.66
1	938718	G	A	G	30	10	16	26	0.62	11	17	28	0.61
1	938850	T	A	T	36	18	19	37	0.51	18	19	37	0.51
1	938854	T	G	T	37	18	18	36	0.50	18	18	36	0.50
1	939863	A	T	A	18	6	9	15	0.60	6	6	12	0.50
1	939947	A	C	A	26	8	17	25	0.68	9	7	16	0.44
1	939960	C	A	C	28	9	15	24	0.62	10	7	17	0.41
1	940026	C	T	C	25	11	16	27	0.59	13	13	26	0.50
1	940703	T	C	T	41	18	27	45	0.60	13	15	28	0.54
1	940771	C	T	C	37	19	24	43	0.56	14	14	28	0.50
1	940791	G	T	G	37	17	27	44	0.61	12	14	26	0.54
1	941455	T	G	T	34	9	23	32	0.72	12	15	27	0.56
1	941490	G	A	G	37	10	30	40	0.75	10	15	25	0.60
1	941603	T	C	T	44	10	27	37	0.73	13	17	30	0.57
1	941606	T	C	T	44	10	27	37	0.73	13	15	28	0.54
1	942468	G	A	G	25	14	16	30	0.53	9	25	34	0.74
1	942483	G	T	G	28	14	19	33	0.58	10	24	34	0.71
1	943929	T	A	T	35	5	16	21	0.76	20	16	36	0.44
1	944108	A	G	A	32	6	27	33	0.82	16	12	28	0.43
1	944249	C	G	C	29	10	18	28	0.64	12	17	29	0.59
1	946193	C	T	C	41	4	20	24	0.83	26	17	43	0.40
1	949938	G	A	G	25	6	15	21	0.71	20	20	40	0.50
1	955881	T	C	T	38	10	16	26	0.62	9	17	26	0.65
1	957072	A	T	A	31	10	10	20	0.50	24	34	58	0.59
1	959247	A	G	A	28	7	25	32	0.78	13	10	23	0.43
1	959739	G	A	G	38	10	20	30	0.67	15	26	41	0.63
1	965550	C	T	C	50	14	16	30	0.53	23	20	43	0.47
1	965712	T	A	T	37	13	20	33	0.61	13	21	34	0.62
1	966261	C	T	C	21	11	16	27	0.59	18	24	42	0.57
1	968859	G	A	G	41	16	13	29	0.45	18	19	37	0.51
1	969161	T	G	T	37	12	26	38	0.68	23	30	53	0.57
1	970063	A	C	A	35	14	28	42	0.67	29	17	46	0.37
1	970221	C	T	C	36	14	31	45	0.69	23	21	44	0.48
1	970827	G	A	G	27	15	21	36	0.58	14	30	44	0.68
1	972076	G	A	G	40	13	20	33	0.61	22	19	41	0.46
1	972527	T	C	T	33	11	16	27	0.59	17	19	36	0.53
1	972726	A	G	A	22	9	28	37	0.76	12	11	23	0.48
1	973655	G	T	G	42	12	20	32	0.62	17	15	32	0.47
1	974513	T	C	T	41	8	9	17	0.53	21	8	29	0.28
1	975920	T	A	T	27	14	19	33	0.58	20	10	30	0.33
1	977505	T	A	T	48	14	21	35	0.60	9	12	21	0.57
1	977561	A	G	A	49	13	19	32	0.59	7	11	18	0.61
1	1005659	A	G	A	32	9	19	28	0.68	13	18	31	0.58
1	1012232	T	C	T	37	14	23	37	0.62	20	20	40	0.50
1	1053455	C	T	C	37	12	16	28	0.57	16	23	39	0.59
1	1058887	A	G	A	29	11	22	33	0.67	16	22	38	0.58
1	1059121	C	A	C	34	12	19	31	0.61	16	12	28	0.43
1	1059165	C	T	C	31	11	15	26	0.58	12	8	20	0.40
1	1059747	C	G	C	32	15	20	35	0.57	18	21	39	0.54
1	1060324	C	T	C	22	13	18	31	0.58	14	16	30	0.53
1	1060766	G	A	G	10	5	10	15	0.67	13	12	25	0.48
1	1061631	C	T	C	36	17	25	42	0.60	19	21	40	0.53
1	1062208	C	T	C	32	12	24	36	0.67	18	20	38	0.53
1	1063452	G	A	G	27	10	21	31	0.68	20	17	37	0.46
1	1063481	A	G	A	27	14	18	32	0.56	19	17	36	0.47
1	1063495	G	A	G	28	11	22	33	0.67	17	15	32	0.47
1	1064204	T	C	T	26	5	24	29	0.83	27	17	44	0.39
1	1064265	G	A	G	26	3	23	26	0.88	22	15	37	0.41
1	1064377	T	A	T	27	6	12	18	0.67	15	8	23	0.35
1	1064553	C	G	C	27	7	23	30	0.77	19	14	33	0.42
1	1064554	A	G	A	26	7	23	30	0.77	19	15	34	0.44
1	1064717	G	T	G	26	7	24	31	0.77	17	18	35	0.51
1	1064766	C	T	C	29	10	20	30	0.67	20	18	38	0.47
1	1065082	T	A	T	30	8	16	24	0.67	16	11	27	0.41
1	1065337	A	G	A	32	11	20	31	0.65	19	16	35	0.46
1	1065439	C	A	C	28	11	18	29	0.62	17	16	33	0.48
1	1065831	C	G	C	37	14	13	27	0.48	14	15	29	0.52
1	1065926	A	G	A	37	15	14	29	0.48	16	19	35	0.54
1	1067111	A	G	A	32	7	21	28	0.75	18	21	39	0.54
1	1068488	T	A	T	26	10	15	25	0.60	17	13	30	0.43
1	1068564	A	T	A	27	13	18	31	0.58	18	18	36	0.50
1	1148681	A	G	A	32	15	21	36	0.58	18	9	27	0.33
1	1157617	A	G	A	22	17	15	32	0.47	19	6	25	0.24
1	1157624	A	G	A	23	22	12	34	0.35	20	8	28	0.29
1	1157767	T	A	T	33	24	7	31	0.23	18	9	27	0.33
1	1158068	A	G	A	25	12	20	32	0.62	15	21	36	0.58
1	1171270	T	A	T	34	17	24	41	0.59	25	20	45	0.44
1	1206070	G	A	G	49	16	23	39	0.59	14	27	41	0.66
1	1206537	T	C	T	29	10	29	39	0.74	20	23	43	0.53
1	1466151	A	C	C	44	16	13	29	0.55	20	22	42	0.48
1	1516236	T	C	C	32	21	17	38	0.55	22	23	45	0.49
1	1574487	T	C	C	42	18	17	35	0.51	22	14	36	0.61
1	1642954	G	T	T	29	22	15	37	0.59	12	14	26	0.46
1	1714366	T	G	G	41	12	22	34	0.35	22	17	39	0.56
1	1718022	G	A	A	37	14	16	30	0.47	19	21	40	0.47
1	1719557	A	G	G	43	16	16	32	0.50	23	11	34	0.68
1	1731764	G	A	A	37	11	16	27	0.41	15	16	31	0.48
1	1753886	C	T	T	33	16	18	34	0.47	16	25	41	0.39
1	1753968	A	G	G	39	22	24	46	0.48	20	25	45	0.44
1	1851363	G	A	A	20	20	14	34	0.59	25	18	43	0.58
1	1859440	G	A	A	44	22	17	39	0.56	16	19	35	0.46
1	1860055	G	A	A	39	18	8	26	0.69	17	18	35	0.49
1	1860606	G	T	T	37	13	16	29	0.45	25	16	41	0.61
1	1860963	C	T	T	22	11	15	26	0.42	17	12	29	0.59
1	1861076	C	T	T	22	8	16	24	0.33	20	15	35	0.57
1	1861099	C	T	T	22	8	20	28	0.29	18	14	32	0.56
1	1861150	G	A	A	29	9	19	28	0.32	22	14	36	0.61
1	1865823	G	C	C	41	14	8	22	0.64	24	20	44	0.55
1	1867176	G	A	A	17	17	11	28	0.61	32	5	37	0.86
1	1867242	C	A	A	19	19	9	28	0.68	28	5	33	0.85
1	1867584	C	A	A	31	12	7	19	0.63	21	10	31	0.68
1	1867646	T	G	G	33	13	8	21	0.62	22	16	38	0.58
1	1867990	T	C	C	30	14	12	26	0.54	16	23	39	0.41
1	1869213	T	G	G	7	13	2	15	0.87	8	7	15	0.53
1	1870400	G	C	C	15	14	7	21	0.67	19	9	28	0.68
1	1870408	G	A	A	17	15	8	23	0.65	17	10	27	0.63
1	1870508	T	C	C	16	12	8	20	0.60	17	6	23	0.74
1	1871168	G	A	A	34	10	12	22	0.45	18	16	34	0.53
1	1872065	T	C	C	33	5	14	19	0.26	24	10	34	0.71
1	1872316	C	T	T	35	16	10	26	0.62	10	28	38	0.26
1	1872726	T	C	C	19	24	13	37	0.65	18	10	28	0.64
1	1872845	T	C	C	24	16	8	24	0.67	12	12	24	0.50
1	1873621	T	C	C	14	12	7	19	0.63	13	7	20	0.65
1	1873624	T	C	C	15	13	8	21	0.62	13	7	20	0.65
1	1873748	A	C	C	36	16	10	26	0.62	13	20	33	0.39
1	1873764	C	T	T	38	19	12	31	0.61	8	20	28	0.29
1	1874047	A	C	C	26	21	11	32	0.66	22	15	37	0.59
1	1874499	G	T	T	24	12	9	21	0.57	25	21	46	0.54
1	1874650	T	C	C	27	15	16	31	0.48	14	16	30	0.47
1	1874741	C	T	T	27	16	17	33	0.48	16	15	31	0.52
1	1874760	A	G	G	25	18	19	37	0.49	13	17	30	0.43
1	1874876	T	C	C	32	23	12	35	0.66	15	17	32	0.47
1	1875163	G	A	A	35	23	17	40	0.57	22	13	35	0.63
1	1875976	C	T	T	29	15	8	23	0.65	21	19	40	0.53
1	1876124	C	T	T	34	19	11	30	0.63	25	17	42	0.60
1	1876775	T	C	C	37	15	14	29	0.52	16	10	26	0.62
1	1876906	T	A	A	37	18	17	35	0.51	20	21	41	0.49
1	1877285	T	C	C	38	19	13	32	0.59	24	15	39	0.62
1	1878175	A	T	T	28	12	15	27	0.44	16	21	37	0.43
1	1878280	G	A	A	30	9	11	20	0.45	15	15	30	0.50
1	1878553	T	C	C	36	10	19	29	0.34	9	18	27	0.33
1	1904755	A	G	G	32	16	19	35	0.46	12	14	26	0.46
1	1973148	T	A	A	22	19	13	32	0.59	16	15	31	0.52
1	1980888	C	T	C	30	17	17	34	0.50	12	22	34	0.65
1	2058440	T	C	T	28	18	24	42	0.57	17	27	44	0.61
1	2058478	C	T	C	28	14	25	39	0.64	16	27	43	0.63
1	2059977	A	T	A	33	26	11	37	0.30	16	9	25	0.36
1	2060097	T	C	T	40	15	18	33	0.55	18	11	29	0.38
1	2060103	C	T	C	40	16	21	37	0.57	18	10	28	0.36
1	2060252	A	G	A	41	14	14	28	0.50	19	20	39	0.51
1	2060282	T	C	T	45	12	13	25	0.52	17	20	37	0.54
1	2060476	T	C	T	37	9	8	17	0.47	18	13	31	0.42
1	2060674	T	C	T	41	5	8	13	0.62	14	22	36	0.61
1	2061315	C	T	C	26	17	20	37	0.54	13	17	30	0.57
1	2061384	A	G	A	24	12	18	30	0.60	16	20	36	0.56
1	2061834	A	G	A	34	18	15	33	0.45	20	16	36	0.44
1	2062512	A	G	A	34	17	16	33	0.48	16	22	38	0.58
1	2062629	A	G	A	40	12	17	29	0.59	19	16	35	0.46
1	2062898	G	T	G	22	8	19	27	0.70	9	17	26	0.65
1	2063230	G	A	G	26	9	10	19	0.53	10	12	22	0.55
1	2063644	T	C	T	42	8	17	25	0.68	22	18	40	0.45
1	2064123	C	G	C	28	16	13	29	0.45	18	20	38	0.53
1	2064325	A	G	A	38	25	12	37	0.32	23	30	53	0.57
1	2064337	G	A	G	35	29	10	39	0.26	23	30	53	0.57
1	2064366	C	T	C	33	23	12	35	0.34	19	30	49	0.61
1	2064639	A	C	A	29	9	20	29	0.69	10	16	26	0.62
1	2064856	T	C	T	31	11	22	33	0.67	12	21	33	0.64
1	2064972	A	G	A	37	18	18	36	0.50	22	24	46	0.52
1	2065032	C	T	C	40	18	16	34	0.47	22	29	51	0.57
1	2065280	G	A	G	60	22	16	38	0.42	15	33	48	0.69
1	2065397	G	A	G	50	24	18	42	0.43	18	29	47	0.62
1	2066077	G	A	G	43	25	21	46	0.46	17	15	32	0.47
1	2069202	G	A	G	28	17	19	36	0.53	25	23	48	0.48
1	2071509	T	C	T	32	14	21	35	0.60	18	18	36	0.50
1	2072076	G	A	G	23	11	20	31	0.65	11	14	25	0.56
1	2072988	A	C	A	28	12	21	33	0.64	15	22	37	0.59
1	2077585	C	A	C	24	18	22	40	0.55	14	20	34	0.59
1	2078614	T	G	T	34	13	15	28	0.54	19	28	47	0.60
1	2079435	T	C	T	30	14	13	27	0.48	19	14	33	0.42
1	2080987	C	T	C	28	20	13	33	0.39	11	15	26	0.58
1	2084704	C	T	C	38	19	20	39	0.51	12	26	38	0.68
1	2085283	T	G	T	28	15	27	42	0.64	19	17	36	0.47
1	2088239	G	A	G	37	17	16	33	0.48	15	18	33	0.55
1	2091453	A	T	A	30	14	10	24	0.42	5	18	23	0.78
1	2091612	T	C	T	37	18	24	42	0.57	8	16	24	0.67
1	2091659	A	G	A	33	23	16	39	0.41	12	19	31	0.61
1	2091752	G	A	G	37	19	20	39	0.51	21	15	36	0.42
1	2091798	C	T	C	36	17	22	39	0.56	16	18	34	0.53
1	2092489	C	T	C	46	18	17	35	0.49	20	13	33	0.39
1	2095678	T	C	T	30	11	19	30	0.63	17	25	42	0.60
1	2097398	G	T	G	29	5	22	27	0.81	19	19	38	0.50
1	2097399	G	T	G	29	5	23	28	0.82	19	19	38	0.50
1	2098447	C	G	C	46	11	12	23	0.52	16	21	37	0.57
1	2098794	T	C	T	25	13	8	21	0.38	15	18	33	0.55
1	2103434	C	T	C	27	17	15	32	0.47	19	21	40	0.53
1	2105895	T	C	T	36	11	16	27	0.59	28	18	46	0.39
1	2107539	C	T	C	33	15	19	34	0.56	21	14	35	0.40
1	2108854	T	C	T	38	14	24	38	0.63	15	18	33	0.55
1	2110464	A	G	A	29	15	11	26	0.42	16	15	31	0.48
1	2111074	T	C	T	33	18	21	39	0.54	16	16	32	0.50
1	2113307	A	G	A	30	16	27	43	0.63	26	25	51	0.49
1	2113874	A	G	A	49	17	16	33	0.48	17	14	31	0.45
1	2113902	T	G	T	42	16	15	31	0.48	17	14	31	0.45
1	2114174	C	T	C	36	12	20	32	0.62	25	12	37	0.32
1	2114616	G	T	G	18	10	14	24	0.58	13	9	22	0.41
1	2114681	G	T	G	20	14	10	24	0.42	11	13	24	0.54
1	2115353	C	A	C	28	17	24	41	0.59	20	16	36	0.44
1	2115456	G	A	G	30	14	10	24	0.42	18	18	36	0.50
1	2116405	T	C	T	28	15	25	40	0.62	10	19	29	0.66
1	2116666	T	G	T	20	11	16	27	0.59	12	21	33	0.64
1	2117260	T	A	T	32	11	10	21	0.48	23	14	37	0.38
1	2117526	T	A	T	37	12	17	29	0.59	19	17	36	0.47
1	2117559	T	C	T	37	10	19	29	0.66	18	17	35	0.49
1	2117622	A	G	A	31	9	20	29	0.69	16	11	27	0.41
1	2117727	T	C	T	26	14	13	27	0.48	8	15	23	0.65
1	2117839	A	G	A	19	14	18	32	0.56	14	15	29	0.52
1	2117879	A	T	A	28	14	17	31	0.55	17	13	30	0.43
1	2118457	T	C	T	33	11	22	33	0.67	17	30	47	0.64
1	2118564	G	T	G	34	15	25	40	0.62	16	26	42	0.62
1	2118800	G	A	G	35	19	24	43	0.56	20	16	36	0.44
1	2119275	A	C	A	13	10	5	15	0.33	12	5	17	0.29
1	2119994	G	A	G	40	14	17	31	0.55	16	13	29	0.45
1	2120138	A	T	A	34	18	20	38	0.53	7	21	28	0.75
1	2120919	A	C	A	34	21	12	33	0.36	21	13	34	0.38
1	2121195	T	C	T	52	19	18	37	0.49	23	19	42	0.45
1	2121537	C	T	C	41	12	12	24	0.50	14	14	28	0.50
1	2121708	T	A	T	31	14	12	26	0.46	13	18	31	0.58
1	2121710	C	A	C	31	14	12	26	0.46	13	18	31	0.58
1	2121851	A	G	A	42	23	22	45	0.49	10	23	33	0.70
1	2121873	A	C	A	35	18	20	38	0.53	10	21	31	0.68
1	2121969	C	T	C	48	15	13	28	0.46	7	22	29	0.76
1	2121971	C	T	C	48	16	12	28	0.43	8	22	30	0.73
1	2122015	G	C	G	48	13	11	24	0.46	8	26	34	0.76
1	2122209	T	C	T	28	15	4	19	0.21	10	14	24	0.58
1	2122272	G	A	G	13	8	2	10	0.20	7	6	13	0.46
1	2122839	T	C	T	48	11	24	35	0.69	15	23	38	0.61
1	2123692	A	T	A	46	12	14	26	0.54	22	18	40	0.45
1	2123984	A	G	A	31	19	6	25	0.24	21	21	42	0.50
1	2124245	G	C	G	33	14	15	29	0.52	8	17	25	0.68
1	2124251	G	A	G	31	13	14	27	0.52	8	16	24	0.67
1	2124303	T	A	T	33	13	15	28	0.54	7	26	33	0.79
1	2124359	T	G	T	23	11	22	33	0.67	8	25	33	0.76
1	2124785	C	A	C	27	12	12	24	0.50	13	19	32	0.59
1	2124818	G	A	G	31	14	12	26	0.46	13	18	31	0.58
1	2125159	C	T	C	30	12	23	35	0.66	17	17	34	0.50
1	2125269	G	A	G	35	18	25	43	0.58	21	17	38	0.45
1	2125283	C	T	C	32	18	25	43	0.58	22	17	39	0.44
1	2125592	T	C	T	32	14	11	25	0.44	22	18	40	0.45
1	2125954	T	C	T	33	14	21	35	0.60	16	17	33	0.52
1	2126056	T	C	T	38	16	29	45	0.64	12	17	29	0.59
1	2126158	T	C	T	41	10	19	29	0.66	10	20	30	0.67
1	2126198	A	C	A	43	13	21	34	0.62	16	20	36	0.56
1	2126300	C	T	C	44	24	24	48	0.50	23	12	35	0.34
1	2126404	T	C	T	33	18	18	36	0.50	19	21	40	0.53
1	2126521	T	G	T	40	19	18	37	0.49	23	27	50	0.54
1	2126663	T	G	T	40	12	23	35	0.66	12	25	37	0.68
1	2127086	G	A	G	31	19	18	37	0.49	14	17	31	0.55
1	2129513	G	T	G	36	12	17	29	0.59	16	18	34	0.53
1	2129808	A	G	A	32	15	12	27	0.44	14	20	34	0.59
1	2130114	C	T	C	38	13	16	29	0.55	23	29	52	0.56
1	2130443	T	A	T	28	10	23	33	0.70	21	19	40	0.47
1	2131030	C	G	C	29	24	17	41	0.41	14	20	34	0.59
1	2131177	A	G	A	41	29	16	45	0.36	11	22	33	0.67
1	2131708	A	C	A	35	14	27	41	0.66	16	21	37	0.57
1	2132215	G	A	G	38	8	12	20	0.60	19	17	36	0.47
1	2132253	A	T	A	38	10	12	22	0.55	23	21	44	0.48
1	2132881	A	G	A	36	13	24	37	0.65	17	16	33	0.48
1	2134220	T	C	T	42	20	23	43	0.53	17	35	52	0.67
1	2135055	C	T	C	23	24	12	36	0.33	14	16	30	0.53
1	2135109	A	C	A	29	26	15	41	0.37	19	19	38	0.50
1	2136658	G	A	G	33	11	14	25	0.56	11	25	36	0.69
1	2137082	A	G	A	27	15	18	33	0.55	10	27	37	0.73
1	2137673	C	T	C	32	15	14	29	0.48	15	20	35	0.57
1	2138500	G	T	G	28	14	21	35	0.60	16	17	33	0.52
1	2138759	C	T	C	26	23	24	47	0.51	21	23	44	0.52
1	2138785	T	C	T	23	27	22	49	0.45	16	26	42	0.62
1	2139126	T	A	T	39	21	27	48	0.56	22	30	52	0.58
1	2139246	C	T	C	36	15	22	37	0.59	14	27	41	0.66
1	2139684	A	T	A	37	11	24	35	0.69	15	16	31	0.52
1	2139806	C	T	C	30	9	19	28	0.68	17	17	34	0.50
1	2140054	G	A	G	34	21	11	32	0.34	13	18	31	0.58
1	2141624	A	G	A	35	17	21	38	0.55	26	20	46	0.43
1	2141675	T	C	T	35	18	16	34	0.47	27	22	49	0.45
1	2141722	C	T	C	39	21	20	41	0.49	27	31	58	0.53
1	2141732	A	G	A	41	19	21	40	0.53	28	29	57	0.51
1	2142075	A	G	A	32	16	19	35	0.54	21	10	31	0.32
1	2142267	T	C	T	37	16	20	36	0.56	14	22	36	0.61
1	2142471	T	C	C	31	13	16	29	0.45	28	20	48	0.58
1	2142512	C	T	C	36	16	11	27	0.41	21	20	41	0.49
1	2142544	C	G	C	39	19	10	29	0.34	17	21	38	0.55
1	2142644	G	A	G	50	17	13	30	0.43	15	17	32	0.53
1	2142955	G	A	A	28	12	22	34	0.35	18	22	40	0.45
1	2142964	G	T	T	32	14	24	38	0.37	21	21	42	0.50
1	2143020	G	T	G	30	24	13	37	0.35	21	19	40	0.47
1	2143065	G	A	G	30	21	15	36	0.42	20	21	41	0.51
1	2143129	C	A	C	28	21	9	30	0.30	15	20	35	0.57
1	2143159	A	G	A	28	19	12	31	0.39	14	18	32	0.56
1	2143274	G	A	G	34	13	13	26	0.50	20	19	39	0.49
1	2143635	A	G	A	28	12	13	25	0.52	15	17	32	0.53
1	2144284	A	T	A	19	12	18	30	0.60	12	12	24	0.50
1	2144534	C	T	C	35	10	15	25	0.60	23	14	37	0.38
1	2144696	G	T	G	22	10	20	30	0.67	16	22	38	0.58
1	2145052	A	T	A	29	12	20	32	0.62	15	26	41	0.63
1	2145264	A	T	T	27	14	17	31	0.45	21	17	38	0.55
1	2145895	T	A	T	24	8	7	15	0.47	16	10	26	0.38
1	2146364	A	G	A	28	11	19	30	0.63	12	25	37	0.68
1	2146449	T	C	T	36	15	22	37	0.59	16	26	42	0.62
1	2146502	C	T	C	41	16	19	35	0.54	15	31	46	0.67
1	2146597	A	C	A	39	11	22	33	0.67	12	23	35	0.66
1	2146900	A	C	A	33	19	12	31	0.39	9	29	38	0.76
1	2147247	T	A	T	29	10	22	32	0.69	18	21	39	0.54
1	2147422	G	A	G	26	18	16	34	0.47	15	24	39	0.62
1	2147751	T	A	T	34	15	15	30	0.50	12	20	32	0.62
1	2147752	C	T	C	35	15	15	30	0.50	11	20	31	0.65
1	2147931	T	C	T	28	13	20	33	0.61	13	17	30	0.57
1	2148135	T	A	T	37	17	21	38	0.55	17	21	38	0.55
1	2149196	A	C	C	26	11	16	27	0.41	17	9	26	0.65
1	2149273	T	C	T	23	23	5	28	0.18	12	13	25	0.52
1	2149379	T	C	T	29	20	9	29	0.31	9	12	21	0.57
1	2149380	T	C	T	28	19	11	30	0.37	9	12	21	0.57
1	2149433	A	G	A	33	22	11	33	0.33	9	16	25	0.64
1	2149612	T	C	T	30	15	17	32	0.53	11	23	34	0.68
1	2149676	G	A	G	36	17	18	35	0.51	14	26	40	0.65
1	2149716	A	G	A	37	12	15	27	0.56	11	25	36	0.69
1	2150602	C	T	T	28	16	15	31	0.52	28	15	43	0.65
1	2150789	A	T	A	29	20	18	38	0.47	18	22	40	0.55
1	2150978	C	T	C	40	22	13	35	0.37	27	24	51	0.47
1	2151001	T	A	T	42	23	13	36	0.36	28	22	50	0.44
1	2151065	G	C	G	36	17	13	30	0.43	17	18	35	0.51
1	2151225	T	G	T	29	10	17	27	0.63	14	24	38	0.63
1	2151576	T	A	T	29	15	14	29	0.48	16	21	37	0.57
1	2151578	C	A	C	31	15	14	29	0.48	16	22	38	0.58
1	2152087	G	C	G	30	22	15	37	0.41	18	21	39	0.54
1	2152230	G	A	A	28	12	19	31	0.39	25	10	35	0.71
1	2152499	C	T	C	26	18	12	30	0.40	13	21	34	0.62
1	2152569	G	A	G	24	13	13	26	0.50	16	26	42	0.62
1	2153047	A	G	A	33	20	16	36	0.44	15	18	33	0.55
1	2153078	A	G	A	29	17	14	31	0.45	20	19	39	0.49
1	2153173	C	T	C	27	21	13	34	0.38	22	21	43	0.49
1	2153402	G	T	G	35	20	28	48	0.58	22	17	39	0.44
1	2154271	T	A	A	25	20	10	30	0.67	14	15	29	0.48
1	2154272	A	T	A	26	10	18	28	0.64	18	11	29	0.38
1	2154327	T	A	T	26	10	14	24	0.58	13	13	26	0.50
1	2154735	A	C	A	30	11	13	24	0.54	13	22	35	0.63
1	2188635	T	C	C	35	18	13	31	0.58	18	14	32	0.56
1	2188678	T	C	C	28	18	16	34	0.53	14	13	27	0.52
1	2188714	C	T	T	28	19	15	34	0.56	18	10	28	0.64
1	2188810	A	C	C	28	17	12	29	0.59	15	16	31	0.48
1	2188811	G	A	A	28	17	13	30	0.57	14	16	30	0.47
1	2189111	A	T	T	32	20	16	36	0.56	21	13	34	0.62
1	2189214	T	C	C	32	16	13	29	0.55	28	15	43	0.65
1	2189568	A	G	G	25	13	7	20	0.65	12	19	31	0.39
1	2190186	T	C	C	10	12	5	17	0.71	9	9	18	0.50
1	2190356	G	A	A	27	12	16	28	0.43	16	12	28	0.57
1	2190376	G	C	C	36	13	16	29	0.45	17	14	31	0.55
1	2192229	T	C	C	23	14	8	22	0.64	14	12	26	0.54
1	2192230	A	T	T	23	12	9	21	0.57	14	12	26	0.54
1	2194875	A	G	G	33	23	17	40	0.57	24	14	38	0.63
1	2194968	G	A	G	27	15	22	37	0.59	15	15	30	0.50
1	2195008	T	A	A	34	23	17	40	0.57	12	13	25	0.48
1	2195090	C	T	T	32	15	18	33	0.45	12	11	23	0.52
1	2195297	A	C	C	43	14	21	35	0.40	27	15	42	0.64
1	2195619	G	C	C	33	21	16	37	0.57	21	20	41	0.51
1	2195690	T	G	G	25	18	13	31	0.58	27	23	50	0.54
1	2195898	G	T	T	25	19	14	33	0.58	20	22	42	0.48
1	2196106	T	A	T	33	15	14	29	0.48	20	18	38	0.47
1	2196124	C	T	T	30	17	14	31	0.55	18	20	38	0.47
1	2196155	G	A	G	30	16	18	34	0.53	19	21	40	0.53
1	2196300	T	A	A	29	16	18	34	0.47	20	24	44	0.45
1	2196851	A	T	A	22	15	15	30	0.50	9	17	26	0.65
1	2198699	C	T	T	42	14	15	29	0.48	18	13	31	0.58
1	2198805	G	T	T	32	13	18	31	0.42	23	16	39	0.59
1	2198853	C	T	T	32	17	19	36	0.47	19	18	37	0.51
1	2199125	C	T	T	24	14	8	22	0.64	11	23	34	0.32
1	2199731	A	G	G	31	16	13	29	0.55	13	17	30	0.43
1	2199757	T	C	C	29	16	14	30	0.53	9	19	28	0.32
1	2201332	G	A	A	28	8	11	19	0.42	17	13	30	0.57
1	2203732	T	C	C	27	17	20	37	0.46	20	16	36	0.56
1	2203818	C	G	G	40	10	18	28	0.36	23	19	42	0.55
1	2203950	A	G	G	31	8	16	24	0.33	19	18	37	0.51
1	2204401	A	C	A	31	9	6	15	0.40	8	10	18	0.56
1	2205484	A	G	G	35	13	11	24	0.54	15	15	30	0.50
1	2205575	A	G	G	27	25	15	40	0.62	24	15	39	0.62
1	2205743	A	G	G	46	28	22	50	0.56	19	20	39	0.49
1	2205816	T	C	C	49	20	17	37	0.54	25	21	46	0.54
1	2205823	G	A	A	49	19	17	36	0.53	26	22	48	0.54
1	2206322	T	A	A	52	10	19	29	0.34	19	7	26	0.73
1	2206331	A	T	T	48	10	19	29	0.34	20	7	27	0.74
1	2206755	G	C	C	39	22	20	42	0.52	19	16	35	0.54
1	2207059	T	C	C	28	16	16	32	0.50	16	22	38	0.42
1	2207359	C	A	A	22	10	9	19	0.53	24	17	41	0.59
1	2207829	A	T	T	50	16	14	30	0.53	13	18	31	0.42
1	2207879	G	A	A	39	17	11	28	0.61	16	18	34	0.47
1	2208729	A	G	G	29	23	9	32	0.72	23	9	32	0.72
1	2208747	T	C	C	33	22	10	32	0.69	21	12	33	0.64
1	2208920	A	T	T	23	20	8	28	0.71	20	13	33	0.61
1	2209122	C	A	A	24	18	14	32	0.56	20	16	36	0.56
1	2209346	T	C	C	33	15	11	26	0.58	12	15	27	0.44
1	2209387	C	T	T	30	15	7	22	0.68	16	11	27	0.59
1	2209389	T	A	A	29	15	7	22	0.68	16	11	27	0.59
1	2209547	T	G	G	33	16	15	31	0.52	19	10	29	0.66
1	2209566	C	T	T	36	13	11	24	0.54	18	11	29	0.62
1	2209789	A	G	G	40	19	11	30	0.63	15	15	30	0.50
1	2209970	T	G	G	22	14	8	22	0.64	18	23	41	0.44
1	2210084	A	T	T	24	13	6	19	0.68	15	22	37	0.41
1	2210622	A	T	T	32	22	9	31	0.71	9	17	26	0.35
1	2210730	T	G	G	27	20	14	34	0.59	11	14	25	0.44
1	2210862	T	C	T	35	21	26	47	0.55	19	11	30	0.37
1	2210887	G	T	G	32	16	28	44	0.64	15	15	30	0.50
1	2211021	A	G	A	42	21	25	46	0.54	15	17	32	0.53
1	2211428	G	A	G	19	21	8	29	0.28	7	20	27	0.74
1	2212106	T	A	T	39	19	9	28	0.32	17	18	35	0.51
1	2212345	A	G	G	42	19	10	29	0.66	22	18	40	0.55
1	2212598	G	T	T	39	24	15	39	0.62	14	20	34	0.41
1	2213018	G	A	A	43	13	13	26	0.50	20	17	37	0.54
1	2214456	T	C	C	32	21	15	36	0.58	23	13	36	0.64
1	2214588	T	C	C	31	16	12	28	0.57	23	16	39	0.59
1	2214595	T	G	G	32	14	13	27	0.52	22	16	38	0.58
1	2214734	C	T	T	25	9	20	29	0.31	13	14	27	0.48
1	2214886	A	T	T	25	15	13	28	0.54	19	6	25	0.76
1	2218760	G	T	T	25	14	10	24	0.58	18	15	33	0.55
1	2239903	C	A	C	38	16	13	29	0.45	11	14	25	0.56
1	2240058	G	A	G	30	18	15	33	0.45	15	20	35	0.57
1	2240189	A	T	A	37	17	24	41	0.59	15	18	33	0.55
1	2240800	C	A	A	27	9	14	23	0.39	19	8	27	0.70
1	2240884	C	G	C	14	14	13	27	0.48	13	19	32	0.59
1	2240965	T	A	T	17	16	12	28	0.43	14	13	27	0.48
1	2240966	T	A	T	17	16	12	28	0.43	13	14	27	0.52
1	2241390	T	C	T	37	13	18	31	0.58	17	19	36	0.53
1	2241516	T	A	T	31	7	17	24	0.71	13	25	38	0.66
1	2242001	T	C	T	29	20	15	35	0.43	17	19	36	0.53
1	2242002	C	T	C	29	18	16	34	0.47	17	19	36	0.53
1	2242043	C	T	C	32	16	15	31	0.48	15	18	33	0.55
1	2242090	T	C	T	34	14	16	30	0.53	16	19	35	0.54
1	2242339	T	A	T	31	8	12	20	0.60	18	20	38	0.53
1	2242660	T	A	T	40	19	13	32	0.41	22	20	42	0.48
1	2243229	C	A	C	35	12	18	30	0.60	9	22	31	0.71
1	2243460	A	T	A	31	17	19	36	0.53	15	21	36	0.58
1	2243611	C	T	C	36	16	13	29	0.45	10	32	42	0.76
1	2244088	A	C	C	25	18	10	28	0.64	17	13	30	0.57
1	2244780	T	G	G	40	14	17	31	0.45	18	13	31	0.58
1	2245411	C	A	A	36	17	22	39	0.44	19	22	41	0.46
1	2245917	C	A	A	40	18	18	36	0.50	14	20	34	0.41
1	2246222	T	G	G	20	17	17	34	0.50	15	15	30	0.50
1	2246321	G	A	G	30	19	16	35	0.46	10	14	24	0.58
1	2246330	A	G	G	28	15	19	34	0.44	16	11	27	0.59
1	2246332	T	G	T	28	19	15	34	0.44	10	17	27	0.63
1	2246716	T	A	A	40	17	7	24	0.71	22	15	37	0.59
1	2246800	A	C	C	42	13	9	22	0.59	22	17	39	0.56
1	2246900	A	G	A	39	6	17	23	0.74	26	18	44	0.41
1	2246995	T	C	C	31	22	12	34	0.65	19	19	38	0.50
1	2247044	A	G	A	35	13	23	36	0.64	19	19	38	0.50
1	2247879	C	T	C	41	12	18	30	0.60	26	19	45	0.42
1	2247962	T	C	T	37	12	19	31	0.61	24	17	41	0.41
1	2247998	T	C	T	39	11	21	32	0.66	23	14	37	0.38
1	2248183	C	T	C	30	13	21	34	0.62	22	18	40	0.45
1	2248200	G	A	G	28	14	20	34	0.59	19	19	38	0.50
1	2248304	A	G	A	25	9	17	26	0.65	16	11	27	0.41
1	2248378	T	A	T	24	14	15	29	0.52	10	12	22	0.55
1	2248653	G	A	G	43	15	21	36	0.58	18	15	33	0.45
1	2248719	A	C	A	36	15	20	35	0.57	19	16	35	0.46
1	2249180	G	A	A	34	22	15	37	0.59	29	12	41	0.71
1	2249337	G	A	G	42	21	23	44	0.52	23	14	37	0.38
1	2249961	A	G	A	30	15	19	34	0.56	21	20	41	0.49
1	2250912	C	T	C	24	19	20	39	0.51	14	30	44	0.68
1	2251213	A	C	C	27	16	21	37	0.43	25	21	46	0.54
1	2253894	A	C	C	33	11	16	27	0.41	13	22	35	0.37
1	2254420	G	T	T	29	7	13	20	0.35	13	13	26	0.50
1	2254915	G	A	G	37	18	19	37	0.51	21	16	37	0.43
1	2255134	G	A	A	29	22	19	41	0.54	15	16	31	0.48
1	2255813	C	T	T	23	17	13	30	0.57	31	17	48	0.65
1	2255837	G	A	A	28	19	11	30	0.63	23	17	40	0.57
1	2255866	G	A	A	28	21	12	33	0.64	22	15	37	0.59
1	2255963	A	T	T	36	20	12	32	0.62	11	13	24	0.46
1	2255973	A	T	T	35	20	14	34	0.59	12	10	22	0.55
1	2258466	A	G	A	35	15	15	30	0.50	28	12	40	0.30
1	2258568	T	G	T	29	12	18	30	0.60	26	13	39	0.33
1	2259020	A	C	A	22	10	14	24	0.58	12	20	32	0.62
1	2259213	A	G	A	23	14	13	27	0.48	12	26	38	0.68
1	2263919	G	A	G	36	13	13	26	0.50	18	14	32	0.44
1	2264362	G	A	A	33	20	12	32	0.62	21	22	43	0.49
1	2264588	G	A	A	30	19	14	33	0.58	13	23	36	0.36
1	2264699	G	T	G	35	18	17	35	0.49	23	11	34	0.32
1	2265296	C	T	C	35	17	9	26	0.35	20	21	41	0.51
1	2266558	T	G	T	47	14	17	31	0.55	15	18	33	0.55
1	2266746	A	G	A	35	21	16	37	0.43	21	22	43	0.51
1	2267072	G	A	G	30	25	14	39	0.36	12	16	28	0.57
1	2267203	G	A	G	27	27	16	43	0.37	17	15	32	0.47
1	2267428	C	T	C	30	19	18	37	0.49	24	13	37	0.35
1	2267488	G	A	G	37	19	15	34	0.44	21	15	36	0.42
1	2269422	G	A	G	26	16	17	33	0.52	22	20	42	0.48
1	2269699	C	T	C	23	15	24	39	0.62	18	22	40	0.55
1	2269814	C	G	C	26	18	14	32	0.44	12	13	25	0.52
1	2270331	A	G	A	26	14	19	33	0.58	13	11	24	0.46
1	2271125	C	G	C	30	17	15	32	0.47	16	16	32	0.50
1	2271161	G	A	G	32	19	15	34	0.44	13	13	26	0.50
1	2271470	T	A	A	30	13	14	27	0.48	19	8	27	0.70
1	2272266	T	C	C	33	9	13	22	0.41	22	14	36	0.61
1	2276934	G	T	G	36	18	22	40	0.55	12	16	28	0.57
1	2339659	T	C	T	25	15	11	26	0.42	10	13	23	0.57
1	2339686	C	G	C	25	17	12	29	0.41	10	15	25	0.60
1	2339691	C	T	C	24	18	11	29	0.38	11	15	26	0.58
1	2339797	A	T	A	20	18	3	21	0.14	10	13	23	0.57
1	2342477	A	T	A	37	16	16	32	0.50	29	18	47	0.38
1	2342503	A	T	T	33	15	16	31	0.48	18	25	43	0.42
1	2342511	T	A	T	33	15	15	30	0.50	28	18	46	0.39
1	2342526	G	A	A	38	18	17	35	0.51	13	27	40	0.33
1	2342636	C	T	T	31	14	21	35	0.40	20	27	47	0.43
1	2342886	A	G	G	31	19	10	29	0.66	12	11	23	0.52
1	2342895	A	C	C	33	22	9	31	0.71	14	10	24	0.58
1	2342945	A	G	G	39	27	7	34	0.79	10	9	19	0.53
1	2343037	C	T	T	32	19	13	32	0.59	11	12	23	0.48
1	2343118	T	C	C	29	7	13	20	0.35	13	12	25	0.52
1	2343156	C	T	T	26	5	15	20	0.25	14	11	25	0.56
1	2343903	T	G	G	43	12	15	27	0.44	23	22	45	0.51
1	2343955	A	G	A	36	13	11	24	0.46	22	17	39	0.44
1	2344610	T	C	C	33	16	7	23	0.70	25	12	37	0.68
1	2344674	A	G	G	35	17	11	28	0.61	20	12	32	0.62
1	2344691	C	T	T	37	17	9	26	0.65	19	11	30	0.63
1	2344906	G	A	A	35	24	21	45	0.53	17	23	40	0.42
1	2345105	C	T	T	31	26	22	48	0.54	16	21	37	0.43
1	2345160	T	C	C	29	24	22	46	0.52	15	28	43	0.35
1	2345171	G	T	T	31	19	23	42	0.45	17	29	46	0.37
1	2345527	A	T	T	27	16	22	38	0.42	15	15	30	0.50
1	2346053	G	C	G	33	15	17	32	0.53	13	17	30	0.57
1	2347714	A	T	T	34	23	23	46	0.50	21	22	43	0.49
1	2347723	G	T	T	35	20	24	44	0.45	19	25	44	0.43
1	2347865	T	C	C	34	23	22	45	0.51	10	18	28	0.36
1	2352586	A	T	T	32	14	18	32	0.44	19	18	37	0.51
1	2355672	A	G	G	39	12	11	23	0.52	24	22	46	0.52
1	2356609	T	A	T	38	15	16	31	0.52	18	18	36	0.50
1	2358786	G	A	G	42	18	20	38	0.53	16	13	29	0.45
1	2358832	A	G	A	42	17	22	39	0.56	16	10	26	0.38
1	2358884	G	A	G	39	17	22	39	0.56	18	6	24	0.25
1	2358886	T	C	T	39	18	22	40	0.55	18	6	24	0.25
1	2358994	T	C	T	27	11	16	27	0.59	21	15	36	0.42
1	2359590	A	G	A	34	20	13	33	0.39	18	22	40	0.55
1	2361178	T	C	T	37	14	17	31	0.55	19	12	31	0.39
1	2361273	T	G	T	44	15	15	30	0.50	21	10	31	0.32
1	2361725	T	C	T	28	17	19	36	0.53	23	9	32	0.28
1	2362481	A	G	A	43	12	19	31	0.61	21	20	41	0.49
1	2362867	C	T	C	32	16	22	38	0.58	20	12	32	0.38
1	2362877	C	T	C	32	18	24	42	0.57	20	13	33	0.39
1	2362916	T	C	T	39	17	26	43	0.60	20	16	36	0.44
1	2363149	C	T	C	38	19	22	41	0.54	15	19	34	0.56
1	2363287	T	C	T	27	16	21	37	0.57	17	16	33	0.48
1	2363600	G	A	G	31	13	10	23	0.43	25	24	49	0.49
1	2364462	A	T	A	40	19	13	32	0.41	18	14	32	0.44
1	2364464	A	T	A	41	18	15	33	0.45	18	14	32	0.44
1	2365616	C	G	C	15	6	12	18	0.67	9	8	17	0.47
1	2365762	A	G	A	10	5	7	12	0.58	10	9	19	0.47
1	2369734	T	C	T	30	20	21	41	0.51	22	12	34	0.35
1	2370448	T	C	T	27	13	12	25	0.48	11	15	26	0.58
1	2371943	A	T	A	33	9	16	25	0.64	29	20	49	0.41
1	2372387	T	G	T	39	19	12	31	0.39	20	9	29	0.31
1	2372408	T	C	T	33	16	13	29	0.45	19	11	30	0.37
1	2372417	T	C	T	33	15	12	27	0.44	16	12	28	0.43
1	2372506	G	A	G	34	11	9	20	0.45	21	10	31	0.32
1	2372508	G	A	G	35	11	9	20	0.45	21	13	34	0.38
1	2372939	T	C	T	33	17	24	41	0.59	12	16	28	0.57
1	2373235	T	C	T	28	20	17	37	0.46	26	15	41	0.37
1	2373759	C	T	C	35	18	12	30	0.40	22	15	37	0.41
1	2373950	A	G	A	28	12	14	26	0.54	19	14	33	0.42
1	2374220	C	T	C	33	19	22	41	0.54	11	13	24	0.54
1	2374379	T	G	T	30	12	28	40	0.70	11	19	30	0.63
1	2374554	A	C	A	34	14	23	37	0.62	8	21	29	0.72
1	2401196	G	A	A	48	21	21	42	0.50	16	14	30	0.53
1	2409096	G	C	C	45	15	16	31	0.48	21	15	36	0.58
1	2444577	G	T	T	21	12	15	27	0.44	17	20	37	0.46
1	2625068	T	C	T	31	14	24	38	0.63	32	19	51	0.37
1	2625103	G	A	G	27	11	22	33	0.67	22	19	41	0.46
1	2625146	A	C	A	29	11	20	31	0.65	22	18	40	0.45
1	2625286	A	T	A	39	6	13	19	0.68	12	13	25	0.52
1	2625287	A	T	A	38	6	13	19	0.68	12	12	24	0.50
1	2625456	G	A	G	26	7	15	22	0.68	15	9	24	0.38
1	2625767	T	C	T	32	15	20	35	0.57	13	12	25	0.48
1	2626285	A	T	A	28	14	17	31	0.55	14	20	34	0.59
1	2626301	C	T	C	27	12	17	29	0.59	15	20	35	0.57
1	2626318	T	C	T	27	14	18	32	0.56	15	12	27	0.44
1	2626842	C	T	C	33	15	18	33	0.55	11	7	18	0.39
1	2626849	A	T	A	32	15	18	33	0.55	11	5	16	0.31
1	2626850	A	T	A	33	14	18	32	0.56	11	5	16	0.31
1	2626925	A	G	A	39	13	13	26	0.50	14	6	20	0.30
1	2627006	T	A	T	33	21	6	27	0.22	12	7	19	0.37
1	2627007	T	A	T	32	21	7	28	0.25	12	7	19	0.37
1	2627039	C	A	C	33	20	9	29	0.31	13	10	23	0.43
1	2627150	C	T	C	33	18	12	30	0.40	22	16	38	0.42
1	2627277	A	T	A	27	16	25	41	0.61	21	20	41	0.49
1	2627442	C	T	C	19	12	13	25	0.52	8	4	12	0.33
1	2627444	C	T	C	19	12	13	25	0.52	9	4	13	0.31
1	2627471	C	T	C	16	15	14	29	0.48	12	7	19	0.37
1	2627554	C	A	C	21	13	15	28	0.54	15	13	28	0.46
1	2627685	T	G	T	32	8	12	20	0.60	12	30	42	0.71
1	2628309	A	G	A	22	16	10	26	0.38	11	11	22	0.50
1	2628520	G	A	G	21	15	10	25	0.40	14	11	25	0.44
1	2628987	A	T	A	24	7	34	41	0.83	10	26	36	0.72
1	2629114	A	G	A	25	13	26	39	0.67	12	25	37	0.68
1	2629154	A	G	A	26	10	27	37	0.73	14	23	37	0.62
1	2629306	G	C	G	34	10	20	30	0.67	20	16	36	0.44
1	2630406	T	A	T	18	14	17	31	0.55	27	27	54	0.50
1	2630714	T	C	T	10	6	11	17	0.65	12	6	18	0.33
1	2630989	G	T	G	27	11	12	23	0.52	13	13	26	0.50
1	2631011	T	C	T	31	13	12	25	0.48	15	12	27	0.44
1	2631034	T	C	T	33	11	13	24	0.54	16	15	31	0.48
1	2631053	A	G	A	39	11	11	22	0.50	16	16	32	0.50
1	2631174	T	G	T	40	17	8	25	0.32	20	10	30	0.33
1	2631445	T	C	T	22	10	11	21	0.52	14	5	19	0.26
1	2631499	T	C	T	25	11	14	25	0.56	15	4	19	0.21
1	2631559	C	T	C	19	7	8	15	0.53	13	4	17	0.24
1	2633182	T	C	T	40	17	24	41	0.59	20	16	36	0.44
1	2633234	C	T	C	40	11	22	33	0.67	20	13	33	0.39
1	2633240	A	G	A	37	12	18	30	0.60	20	13	33	0.39
1	2633244	T	C	T	39	11	19	30	0.63	19	12	31	0.39
1	2633721	A	G	A	31	15	13	28	0.46	15	13	28	0.46
1	2633782	C	T	C	25	14	15	29	0.52	18	13	31	0.42
1	2633823	C	T	C	29	18	13	31	0.42	22	15	37	0.41
1	2633855	G	A	G	32	14	12	26	0.46	20	16	36	0.44
1	2633891	T	C	T	27	16	14	30	0.47	21	23	44	0.52
1	2633893	A	G	A	24	17	13	30	0.43	22	22	44	0.50
1	2633983	G	A	G	31	18	9	27	0.33	15	16	31	0.52
1	2634012	T	C	T	36	18	11	29	0.38	16	21	37	0.57
1	2634051	T	C	T	31	11	12	23	0.52	14	17	31	0.55
1	2634092	T	C	T	21	12	14	26	0.54	16	16	32	0.50
1	2634120	T	C	T	21	10	12	22	0.55	14	16	30	0.53
1	2634122	G	C	G	21	9	12	21	0.57	11	17	28	0.61
1	2634132	A	G	A	17	7	16	23	0.70	10	12	22	0.55
1	2634157	A	G	A	18	6	12	18	0.67	9	11	20	0.55
1	2634183	T	C	T	14	6	12	18	0.67	8	10	18	0.56
1	2634220	C	T	C	11	5	8	13	0.62	6	7	13	0.54
1	2634221	T	C	T	12	5	7	12	0.58	6	7	13	0.54
1	2635931	A	G	A	38	13	24	37	0.65	21	21	42	0.50
1	2635985	G	A	G	31	15	16	31	0.52	22	18	40	0.45
1	2636145	A	G	A	35	8	17	25	0.68	15	17	32	0.53
1	2636177	G	A	G	25	7	18	25	0.72	13	22	35	0.63
1	2636213	G	A	G	27	7	16	23	0.70	16	21	37	0.57
1	2636261	G	A	G	30	11	11	22	0.50	14	24	38	0.63
1	2636291	A	G	A	30	11	15	26	0.58	18	23	41	0.56
1	2636494	T	C	T	34	15	15	30	0.50	18	18	36	0.50
1	2636518	G	A	G	31	17	16	33	0.48	24	14	38	0.37
1	2636554	G	A	G	32	14	16	30	0.53	25	17	42	0.40
1	2636567	T	G	T	29	14	14	28	0.50	22	18	40	0.45
1	2636635	G	A	G	28	25	14	39	0.36	23	10	33	0.30
1	2636789	G	A	G	28	14	8	22	0.36	15	12	27	0.44
1	2636866	C	T	C	39	20	4	24	0.17	16	16	32	0.50
1	2636875	C	T	C	40	21	4	25	0.16	14	15	29	0.52
1	2636877	A	G	A	40	22	4	26	0.15	14	15	29	0.52
1	2636922	A	G	A	40	19	5	24	0.21	14	17	31	0.55
1	2636928	C	A	C	38	20	5	25	0.20	15	16	31	0.52
1	2637783	G	A	G	40	19	8	27	0.30	20	10	30	0.33
1	2637799	G	A	G	42	18	9	27	0.33	22	11	33	0.33
1	2637828	C	T	C	42	17	6	23	0.26	24	14	38	0.37
1	2637960	A	G	A	29	11	10	21	0.48	19	18	37	0.49
1	2638034	C	A	C	39	8	11	19	0.58	25	17	42	0.40
1	2638062	A	G	A	36	7	14	21	0.67	26	15	41	0.37
1	2638121	A	T	A	29	8	12	20	0.60	21	20	41	0.49
1	2638152	A	G	A	26	6	12	18	0.67	20	19	39	0.49
1	2638168	T	C	T	28	5	13	18	0.72	19	22	41	0.54
1	2638180	G	A	G	30	5	14	19	0.74	18	23	41	0.56
1	2638185	A	G	A	30	6	15	21	0.71	19	22	41	0.54
1	2638641	C	T	C	33	25	16	41	0.39	33	10	43	0.23
1	2638715	A	T	A	38	27	21	48	0.44	30	13	43	0.30
1	2638834	A	G	A	27	24	17	41	0.41	12	15	27	0.56
1	2638852	C	T	C	27	21	14	35	0.40	12	16	28	0.57
1	2638886	A	G	A	33	17	12	29	0.41	12	20	32	0.62
1	2638893	C	T	C	36	18	13	31	0.42	13	20	33	0.61
1	2638944	A	G	A	39	18	14	32	0.44	19	25	44	0.57
1	2639015	T	C	T	31	17	14	31	0.45	18	32	50	0.64
1	2639288	C	T	C	20	17	13	30	0.43	23	20	43	0.47
1	2639306	T	C	T	25	19	14	33	0.42	23	18	41	0.44
1	2639333	T	C	T	27	18	11	29	0.38	21	17	38	0.45
1	2639371	C	T	C	27	15	12	27	0.44	16	14	30	0.47
1	2639506	A	G	A	27	13	7	20	0.35	11	17	28	0.61
1	2639530	A	G	A	30	14	5	19	0.26	14	14	28	0.50
1	2639546	T	C	T	29	12	5	17	0.29	10	18	28	0.64
1	2640027	A	G	A	13	3	5	8	0.62	7	6	13	0.46
1	2640080	A	G	A	23	6	10	16	0.62	12	11	23	0.48
1	2640095	C	T	C	23	8	9	17	0.53	12	11	23	0.48
1	2640173	A	G	A	34	10	11	21	0.52	19	17	36	0.47
1	2640186	G	A	G	36	12	10	22	0.45	20	12	32	0.38
1	2640375	A	G	A	29	13	11	24	0.46	20	15	35	0.43
1	2640396	G	A	G	26	11	7	18	0.39	21	9	30	0.30
1	2640397	A	G	A	25	11	8	19	0.42	21	8	29	0.28
1	2640454	A	G	A	29	9	10	19	0.53	24	7	31	0.23
1	2640478	A	G	A	31	7	11	18	0.61	22	12	34	0.35
1	2640506	G	A	G	30	6	8	14	0.57	22	14	36	0.39
1	2640693	T	C	T	35	6	19	25	0.76	14	12	26	0.46
1	2640928	C	T	C	26	10	16	26	0.62	16	18	34	0.53
1	2641083	T	C	T	24	12	10	22	0.45	22	17	39	0.44
1	2641133	C	T	C	19	7	9	16	0.56	13	14	27	0.52
1	2641161	T	G	T	17	8	6	14	0.43	11	11	22	0.50
1	2641227	T	C	T	21	3	5	8	0.62	3	10	13	0.77
1	2641776	A	G	A	29	13	8	21	0.38	14	15	29	0.52
1	2642080	G	A	G	36	24	16	40	0.40	17	14	31	0.45
1	2642106	C	T	C	34	21	18	39	0.46	15	14	29	0.48
1	2642365	A	G	A	22	10	15	25	0.60	23	21	44	0.48
1	2642388	T	G	T	23	9	15	24	0.62	28	22	50	0.44
1	2642552	C	T	C	29	13	18	31	0.58	22	17	39	0.44
1	2642640	G	A	G	32	18	18	36	0.50	28	14	42	0.33
1	2642781	A	G	A	30	11	16	27	0.59	23	20	43	0.47
1	2642857	G	T	G	29	13	21	34	0.62	24	15	39	0.38
1	2642972	G	A	G	35	13	22	35	0.63	26	16	42	0.38
1	2643046	A	C	A	46	10	19	29	0.66	30	17	47	0.36
1	2643242	C	T	C	35	13	12	25	0.48	10	21	31	0.68
1	2643361	A	G	A	34	11	12	23	0.52	12	18	30	0.60
1	2643365	C	T	C	36	11	12	23	0.52	12	18	30	0.60
1	2644684	A	G	A	21	2	5	7	0.71	9	21	30	0.70
1	2644730	A	G	A	27	3	6	9	0.67	10	25	35	0.71
1	2644760	T	C	T	26	5	9	14	0.64	14	21	35	0.60
1	2645156	A	G	A	23	8	6	14	0.43	7	7	14	0.50
1	2645182	G	A	G	33	9	8	17	0.47	9	10	19	0.53
1	2645282	A	T	A	31	15	12	27	0.44	14	14	28	0.50
1	2645287	C	T	C	31	17	13	30	0.43	15	14	29	0.48
1	2645618	T	C	T	29	13	13	26	0.50	14	13	27	0.48
1	2645879	A	G	A	35	18	13	31	0.42	15	14	29	0.48
1	2645954	C	T	C	34	13	17	30	0.57	18	16	34	0.47
1	2646117	A	G	A	35	12	17	29	0.59	14	17	31	0.55
1	2646160	T	C	T	35	11	16	27	0.59	13	15	28	0.54
1	2646218	G	T	G	28	7	15	22	0.68	13	12	25	0.48
1	2646224	C	G	C	28	7	15	22	0.68	12	12	24	0.50
1	2646328	A	G	A	23	3	21	24	0.88	14	10	24	0.42
1	2646505	C	T	C	33	16	15	31	0.48	10	15	25	0.60
1	2646547	G	T	G	31	16	17	33	0.52	9	19	28	0.68
1	2646960	C	G	C	33	9	16	25	0.64	18	17	35	0.49
1	2647087	G	A	G	31	17	22	39	0.56	14	18	32	0.56
1	2647415	T	A	T	38	16	7	23	0.30	13	14	27	0.52
1	2647576	G	T	G	24	22	16	38	0.42	13	17	30	0.57
1	2647607	A	T	A	23	17	18	35	0.51	13	13	26	0.50
1	2647683	T	A	T	27	15	14	29	0.48	15	10	25	0.40
1	2647883	A	G	A	31	12	14	26	0.54	18	19	37	0.51
1	2647903	T	A	T	34	12	9	21	0.43	20	16	36	0.44
1	2647910	T	C	T	35	13	9	22	0.41	20	18	38	0.47
1	2647991	G	A	G	38	11	12	23	0.52	19	15	34	0.44
1	2648080	T	A	T	31	21	9	30	0.30	26	8	34	0.24
1	2648129	G	A	G	35	26	10	36	0.28	24	13	37	0.35
1	2648140	A	G	A	34	25	12	37	0.32	25	13	38	0.34
1	2648224	A	G	A	34	18	14	32	0.44	23	17	40	0.42
1	2648382	C	T	C	26	10	13	23	0.57	20	26	46	0.57
1	2648389	A	G	A	30	10	13	23	0.57	20	26	46	0.57
1	2648539	C	T	C	43	12	23	35	0.66	25	16	41	0.39
1	2648613	C	A	C	48	18	24	42	0.57	22	15	37	0.41
1	2648837	C	T	T	38	26	12	38	0.68	18	16	34	0.53
1	2648924	T	C	T	31	18	18	36	0.50	16	13	29	0.45
1	2649569	T	C	T	28	7	12	19	0.63	13	13	26	0.50
1	2649611	T	C	T	26	10	16	26	0.62	17	11	28	0.39
1	2649655	G	A	G	30	15	18	33	0.55	17	13	30	0.43
1	2649672	A	G	A	34	15	18	33	0.55	16	11	27	0.41
1	2649745	A	G	A	31	16	16	32	0.50	15	14	29	0.48
1	2649852	A	G	A	24	13	20	33	0.61	19	17	36	0.47
1	2649863	T	C	T	22	12	18	30	0.60	18	17	35	0.49
1	2649893	G	A	G	22	9	14	23	0.61	19	18	37	0.49
1	2649906	T	C	T	22	7	14	21	0.67	20	20	40	0.50
1	2650042	G	A	G	35	9	13	22	0.59	24	23	47	0.49
1	2650052	G	T	G	32	8	15	23	0.65	24	22	46	0.48
1	2650076	A	G	A	32	9	19	28	0.68	22	20	42	0.48
1	2650077	A	G	A	32	10	18	28	0.64	22	19	41	0.46
1	2650098	A	G	A	35	11	12	23	0.52	19	24	43	0.56
1	2650137	G	A	G	35	10	13	23	0.57	17	25	42	0.60
1	2650359	C	T	C	27	9	7	16	0.44	21	12	33	0.36
1	2650413	C	A	C	30	10	5	15	0.33	22	8	30	0.27
1	2650437	A	C	A	27	10	2	12	0.17	14	7	21	0.33
1	2650739	T	C	T	38	13	15	28	0.54	17	15	32	0.47
1	2650759	G	T	G	32	13	13	26	0.50	17	13	30	0.43
1	2650775	T	C	T	32	13	11	24	0.46	17	15	32	0.47
1	2650838	G	A	G	35	12	13	25	0.52	18	19	37	0.51
1	2650912	T	G	T	39	14	14	28	0.50	18	18	36	0.50
1	2651015	A	T	A	38	15	14	29	0.48	26	17	43	0.40
1	2651018	T	C	T	38	14	13	27	0.48	25	18	43	0.42
1	2651426	A	T	A	30	23	21	44	0.48	18	20	38	0.53
1	2651445	A	G	A	25	19	20	39	0.51	16	19	35	0.54
1	2651557	A	C	A	22	14	13	27	0.48	15	17	32	0.53
1	2651571	C	T	C	22	15	7	22	0.32	15	17	32	0.53
1	2651665	G	A	G	24	12	11	23	0.48	15	16	31	0.52
1	2651773	C	A	C	32	15	18	33	0.55	15	22	37	0.59
1	2651816	A	C	A	34	20	15	35	0.43	18	24	42	0.57
1	2651852	T	G	T	31	17	14	31	0.45	17	27	44	0.61
1	2652065	C	A	C	37	21	14	35	0.40	20	22	42	0.52
1	2653067	C	A	C	36	21	20	41	0.49	18	21	39	0.54
1	2653140	C	A	C	42	20	23	43	0.53	18	21	39	0.54
1	2653145	C	T	C	43	19	24	43	0.56	16	20	36	0.56
1	2653219	C	T	C	45	17	22	39	0.56	19	18	37	0.49
1	2653284	C	T	C	48	17	22	39	0.56	15	20	35	0.57
1	2653505	A	G	A	39	12	21	33	0.64	14	16	30	0.53
1	2653689	T	G	T	24	9	11	20	0.55	12	6	18	0.33
1	2653789	G	T	G	32	17	16	33	0.48	11	14	25	0.56
1	2653792	A	T	A	32	18	17	35	0.49	11	14	25	0.56
1	2653873	T	G	T	35	19	16	35	0.46	17	20	37	0.54
1	2654017	G	A	G	35	13	10	23	0.43	15	17	32	0.53
1	2654032	A	G	A	35	11	10	21	0.48	16	16	32	0.50
1	2654108	A	C	A	34	9	20	29	0.69	13	12	25	0.48
1	2654376	A	G	A	26	10	26	36	0.72	15	10	25	0.40
1	2654397	G	A	G	26	15	24	39	0.62	17	11	28	0.39
1	2657674	C	T	C	34	15	18	33	0.55	15	17	32	0.53
1	2657734	A	C	A	40	16	17	33	0.52	24	17	41	0.41
1	2658260	C	T	C	25	19	17	36	0.47	14	27	41	0.66
1	2660153	T	C	T	29	17	22	39	0.56	21	15	36	0.42
1	2660283	C	G	C	11	9	11	20	0.55	11	11	22	0.50
1	2662035	T	C	T	23	20	17	37	0.46	14	20	34	0.59
1	2662113	G	A	G	20	18	19	37	0.51	12	25	37	0.68
1	2662241	G	A	G	21	21	14	35	0.40	23	25	48	0.52
1	2663002	A	T	A	29	16	16	32	0.50	22	13	35	0.37
1	2663166	G	A	G	29	12	8	20	0.40	15	26	41	0.63
1	2664984	G	T	G	34	18	21	39	0.54	13	15	28	0.54
1	2665248	T	C	T	46	21	22	43	0.51	16	24	40	0.60
1	2665269	G	A	G	43	23	25	48	0.52	13	21	34	0.62
1	2665277	G	A	G	43	23	22	45	0.49	14	22	36	0.61
1	2665397	A	T	A	15	14	21	35	0.60	20	12	32	0.38
1	2665400	G	T	G	17	14	21	35	0.60	20	12	32	0.38
1	2665589	G	A	G	22	9	22	31	0.71	19	13	32	0.41
1	2665599	A	G	A	22	9	17	26	0.65	19	10	29	0.34
1	2665601	A	G	A	23	10	17	27	0.63	19	10	29	0.34
1	2666440	T	G	T	39	18	19	37	0.51	23	16	39	0.41
1	2666598	A	G	A	31	16	21	37	0.57	24	21	45	0.47
1	2666665	C	T	C	34	21	19	40	0.47	25	15	40	0.38
1	2667799	A	T	A	39	21	14	35	0.40	16	16	32	0.50
1	2668020	G	T	G	39	22	13	35	0.37	17	18	35	0.51
1	2669598	T	C	T	32	19	16	35	0.46	27	18	45	0.40
1	2669759	T	A	T	36	12	16	28	0.57	18	17	35	0.49
1	2670170	A	G	A	51	15	13	28	0.46	17	11	28	0.39
1	2671344	A	T	A	27	12	22	34	0.65	26	23	49	0.47
1	2671724	A	G	A	26	11	12	23	0.52	30	19	49	0.39
1	2672661	C	G	C	30	16	14	30	0.47	19	27	46	0.59
1	2673823	T	C	T	36	11	17	28	0.61	26	17	43	0.40
1	2675352	T	G	T	30	19	17	36	0.47	16	20	36	0.56
1	2676388	G	A	G	26	11	21	32	0.66	25	20	45	0.44
1	2677348	G	A	G	38	11	19	30	0.63	18	17	35	0.49
1	2679498	C	T	C	52	16	13	29	0.45	24	25	49	0.51
1	2679644	C	A	C	37	24	21	45	0.47	13	18	31	0.58
1	2681756	T	C	T	52	12	18	30	0.60	19	19	38	0.50
1	2682216	C	T	C	36	14	15	29	0.52	22	24	46	0.52
1	2682427	A	T	T	23	10	4	14	0.71	13	19	32	0.41
1	2682755	T	A	A	28	10	15	25	0.40	16	15	31	0.52
1	2682985	C	A	A	39	23	15	38	0.61	22	17	39	0.56
1	2683757	C	T	C	41	13	19	32	0.59	11	25	36	0.69
1	2684157	A	G	A	30	21	14	35	0.40	20	19	39	0.49
1	2684764	T	C	T	35	20	25	45	0.56	21	15	36	0.42
1	2685118	A	T	A	33	10	11	21	0.52	15	10	25	0.40
1	2685260	G	A	G	42	12	23	35	0.66	22	18	40	0.45
1	2685709	C	T	C	33	13	20	33	0.61	21	13	34	0.38
1	2701103	A	T	A	29	15	22	37	0.59	10	21	31	0.68
1	2701525	T	C	T	24	17	13	30	0.43	14	18	32	0.56
1	2701534	G	C	G	24	16	12	28	0.43	12	18	30	0.60
1	2701845	T	A	T	22	18	26	44	0.59	8	17	25	0.68
1	2702956	A	T	A	26	10	16	26	0.62	16	24	40	0.60
1	2703945	C	T	C	41	19	13	32	0.41	18	19	37	0.51
1	2703957	G	A	G	37	19	15	34	0.44	19	19	38	0.50
1	2704084	A	G	A	39	12	16	28	0.57	17	15	32	0.47
1	2704429	A	G	A	47	19	13	32	0.41	27	22	49	0.45
1	2705180	G	A	G	32	11	17	28	0.61	8	15	23	0.65
1	2705211	C	A	C	33	12	20	32	0.62	12	10	22	0.45
1	2705514	T	G	T	29	20	16	36	0.44	29	18	47	0.38
1	2705796	C	T	C	33	17	16	33	0.48	14	15	29	0.52
1	2705867	A	G	A	27	24	16	40	0.40	15	18	33	0.55
1	2706079	A	G	A	42	17	27	44	0.61	20	13	33	0.39
1	2706223	C	T	C	27	17	21	38	0.55	17	10	27	0.37
1	2706282	C	G	C	37	18	21	39	0.54	11	13	24	0.54
1	2706935	C	G	C	33	16	12	28	0.43	13	20	33	0.61
1	2708579	A	G	A	27	13	17	30	0.57	21	18	39	0.46
1	2709149	A	G	A	33	11	15	26	0.58	17	10	27	0.37
1	2709150	G	A	G	33	12	15	27	0.56	15	10	25	0.40
1	2709261	C	T	C	39	17	16	33	0.48	20	9	29	0.31
1	2709902	T	C	T	27	13	13	26	0.50	19	14	33	0.42
1	2709968	A	G	A	28	17	4	21	0.19	17	8	25	0.32
1	2710233	T	C	T	25	12	8	20	0.40	6	13	19	0.68
1	2710294	C	T	C	42	16	13	29	0.45	11	21	32	0.66
1	2711307	C	T	C	37	13	20	33	0.61	21	10	31	0.32
1	2711320	T	C	T	36	14	18	32	0.56	24	10	34	0.29
1	2711473	G	A	G	41	12	14	26	0.54	25	16	41	0.39
1	2711682	T	C	T	24	7	10	17	0.59	24	9	33	0.27
1	2711738	C	T	C	24	10	11	21	0.52	27	8	35	0.23
1	2711781	C	T	C	26	11	10	21	0.48	26	10	36	0.28
1	2711848	T	C	T	20	15	5	20	0.25	18	11	29	0.38
1	2711890	C	A	C	23	14	8	22	0.36	15	13	28	0.46
1	2711909	A	G	A	19	13	8	21	0.38	13	12	25	0.48
1	2711920	T	C	T	19	13	9	22	0.41	13	12	25	0.48
1	2712145	A	G	A	38	27	16	43	0.37	19	16	35	0.46
1	2712314	T	C	T	44	21	20	41	0.49	16	24	40	0.60
1	2712980	C	T	C	41	20	13	33	0.39	31	18	49	0.37
1	2712981	C	A	C	40	23	11	34	0.32	34	16	50	0.32
1	2713067	A	G	A	41	16	17	33	0.52	30	12	42	0.29
1	2713115	T	A	T	35	12	20	32	0.62	24	10	34	0.29
1	2713158	G	T	G	35	10	17	27	0.63	22	9	31	0.29
1	2713593	C	T	C	45	17	13	30	0.43	16	13	29	0.45
1	2713687	A	T	A	45	17	16	33	0.48	17	16	33	0.48
1	2714083	T	G	T	44	18	22	40	0.55	25	24	49	0.49
1	2714230	T	A	T	28	20	22	42	0.52	17	21	38	0.55
1	2714546	T	A	T	49	13	16	29	0.55	22	10	32	0.31
1	2714827	T	C	T	36	12	24	36	0.67	17	23	40	0.57
1	2715303	C	G	C	36	12	19	31	0.61	25	13	38	0.34
1	2715415	A	G	A	35	11	18	29	0.62	27	18	45	0.40
1	2715458	C	T	C	32	13	19	32	0.59	22	22	44	0.50
1	2715565	C	T	C	36	16	20	36	0.56	19	15	34	0.44
1	2716199	C	T	C	38	20	18	38	0.47	24	14	38	0.37
1	2716219	G	A	G	34	16	17	33	0.52	21	15	36	0.42
1	2717120	C	T	C	37	16	16	32	0.50	23	18	41	0.44
1	2717150	A	G	A	46	17	13	30	0.43	23	16	39	0.41
1	2717923	A	G	A	49	12	18	30	0.60	22	13	35	0.37
1	2717934	C	G	C	43	13	19	32	0.59	21	15	36	0.42
1	2718029	T	G	T	46	13	25	38	0.66	21	12	33	0.36
1	2718370	T	C	T	37	21	22	43	0.51	26	24	50	0.48
1	2718991	A	T	A	35	13	16	29	0.55	26	22	48	0.46
1	2719340	T	C	T	38	9	13	22	0.59	21	13	34	0.38
1	2719374	G	A	G	45	10	12	22	0.55	23	18	41	0.44
1	2719380	G	A	G	45	10	13	23	0.57	23	18	41	0.44
1	2721487	A	C	A	30	12	20	32	0.62	21	15	36	0.42
1	2721671	G	C	G	40	25	26	51	0.51	23	19	42	0.45
1	2722122	C	T	C	35	16	19	35	0.54	20	12	32	0.38
1	2724562	G	C	G	31	17	26	43	0.60	29	19	48	0.40
1	2725658	A	T	A	32	15	15	30	0.50	21	15	36	0.42
1	2728000	T	G	T	31	21	19	40	0.47	20	16	36	0.44
1	2728001	T	G	T	31	20	19	39	0.49	20	16	36	0.44
1	2730007	A	T	A	41	15	16	31	0.52	16	21	37	0.57
1	2731120	T	C	T	29	10	16	26	0.62	18	31	49	0.63
1	2731629	C	T	C	33	18	14	32	0.44	22	21	43	0.49
1	2732430	A	G	A	43	18	19	37	0.51	20	18	38	0.47
1	2732507	C	T	C	31	20	23	43	0.53	20	15	35	0.43
1	2732853	A	G	A	27	7	15	22	0.68	24	11	35	0.31
1	2733226	C	T	C	35	20	21	41	0.51	15	23	38	0.61
1	2733262	A	G	A	38	19	18	37	0.49	18	19	37	0.51
1	2733528	C	A	C	39	21	18	39	0.46	18	19	37	0.51
1	2733576	A	T	A	42	16	20	36	0.56	20	20	40	0.50
1	2733678	C	T	C	36	19	20	39	0.51	20	10	30	0.33
1	2734126	A	C	A	25	15	25	40	0.62	18	15	33	0.45
1	2735229	C	T	C	39	18	14	32	0.44	18	24	42	0.57
1	2735976	G	C	G	30	21	21	42	0.50	16	12	28	0.43
1	2736578	A	G	A	28	11	18	29	0.62	21	19	40	0.47
1	2737108	C	G	C	33	11	21	32	0.66	18	17	35	0.49
1	2739150	A	G	A	27	13	18	31	0.58	22	19	41	0.46
1	2740119	G	A	G	23	15	9	24	0.38	8	15	23	0.65
1	2740382	C	G	C	35	13	18	31	0.58	23	15	38	0.39
1	2740658	T	G	T	28	14	17	31	0.55	16	12	28	0.43
1	2740882	G	A	G	31	6	19	25	0.76	17	14	31	0.45
1	2744043	C	T	C	25	18	20	38	0.53	29	15	44	0.34
1	2744138	A	G	A	34	17	19	36	0.53	26	17	43	0.40
1	2744751	T	C	T	34	7	16	23	0.70	15	11	26	0.42
1	2744769	T	A	T	33	13	12	25	0.48	16	9	25	0.36
1	2745236	C	T	C	24	12	11	23	0.48	19	17	36	0.47
1	2745240	A	G	A	25	11	11	22	0.50	20	17	37	0.46
1	2746291	A	G	A	36	15	8	23	0.35	20	13	33	0.39
1	2746530	A	C	A	31	13	11	24	0.46	15	18	33	0.55
1	2746900	G	T	G	25	7	19	26	0.73	15	32	47	0.68
1	2748095	T	C	T	21	18	16	34	0.47	17	15	32	0.47
1	2748216	G	C	G	32	14	24	38	0.63	18	19	37	0.51
1	2748218	T	A	T	32	14	23	37	0.62	17	18	35	0.51
1	2748848	T	G	T	40	18	16	34	0.47	15	12	27	0.44
1	2748987	C	A	C	35	17	19	36	0.53	19	14	33	0.42
1	2749155	G	C	G	30	13	19	32	0.59	21	17	38	0.45
1	2749369	A	T	A	28	11	21	32	0.66	11	13	24	0.54
1	2749642	G	A	G	29	16	13	29	0.45	15	22	37	0.59
1	2749679	C	A	C	32	17	14	31	0.45	17	24	41	0.59
1	2749764	A	C	A	34	15	20	35	0.57	21	18	39	0.46
1	2750053	A	G	A	41	13	21	34	0.62	17	20	37	0.54
1	2750195	T	C	T	30	11	26	37	0.70	19	20	39	0.51
1	2750510	G	A	G	33	18	22	40	0.55	17	10	27	0.37
1	2751651	T	C	T	25	17	10	27	0.37	19	25	44	0.57
1	2751859	T	C	T	22	19	13	32	0.41	20	14	34	0.41
1	2785680	C	T	C	25	19	24	43	0.56	27	24	51	0.47
1	2785902	G	A	G	33	13	14	27	0.52	15	22	37	0.59
1	2786026	A	T	A	40	20	11	31	0.35	13	17	30	0.57
1	2786551	G	T	G	30	19	9	28	0.32	16	18	34	0.53
1	2786556	C	T	C	31	19	7	26	0.27	13	17	30	0.57
1	2786750	A	T	A	28	16	9	25	0.36	14	17	31	0.55
1	2787241	A	G	A	31	12	15	27	0.56	18	21	39	0.54
1	2787276	A	G	A	34	15	24	39	0.62	14	17	31	0.55
1	2788555	C	T	C	45	26	13	39	0.33	24	13	37	0.35
1	2789651	A	G	A	35	12	14	26	0.54	18	19	37	0.51
1	2790046	A	T	A	41	20	17	37	0.46	16	19	35	0.54
1	2790700	G	A	G	32	14	15	29	0.52	12	21	33	0.64
1	2790967	G	A	G	37	12	16	28	0.57	19	18	37	0.49
1	2791048	G	A	G	45	13	16	29	0.55	22	17	39	0.44
1	2791142	A	G	A	46	15	10	25	0.40	18	22	40	0.55
1	2791192	C	T	C	51	23	10	33	0.30	18	23	41	0.56
1	2791208	T	A	T	49	24	8	32	0.25	20	22	42	0.52
1	2791390	G	A	G	29	23	14	37	0.38	24	18	42	0.43
1	2791538	A	C	A	25	18	16	34	0.47	21	14	35	0.40
1	2791615	T	G	T	25	18	23	41	0.56	21	16	37	0.43
1	2792809	T	G	T	29	9	20	29	0.69	27	10	37	0.27
1	2793394	G	A	G	32	20	12	32	0.38	20	23	43	0.53
1	2793581	G	A	G	34	21	10	31	0.32	15	19	34	0.56
1	2793824	A	G	A	37	16	21	37	0.57	19	17	36	0.47
1	2793855	A	G	A	34	13	24	37	0.65	17	17	34	0.50
1	2794115	A	C	A	34	8	9	17	0.53	15	13	28	0.46
1	2794268	T	C	T	30	15	19	34	0.56	11	12	23	0.52
1	2796186	T	C	C	24	14	16	30	0.47	22	12	34	0.65
1	2797418	C	T	T	41	20	6	26	0.77	18	22	40	0.45
1	2798806	T	C	C	36	15	11	26	0.58	17	19	36	0.47
1	2801618	C	T	T	42	22	11	33	0.67	24	24	48	0.50
1	2806003	G	T	T	32	10	9	19	0.53	13	19	32	0.41
1	2807084	G	A	A	40	14	11	25	0.56	16	32	48	0.33
1	2807458	T	G	G	33	20	15	35	0.57	25	26	51	0.49
1	2808018	C	G	G	29	14	23	37	0.38	12	12	24	0.50
1	2808237	A	G	G	27	19	18	37	0.51	16	10	26	0.62
1	2808241	A	T	T	25	20	17	37	0.54	16	11	27	0.59
1	2808479	C	T	T	27	12	15	27	0.44	13	16	29	0.45
1	2808484	G	A	A	26	12	14	26	0.46	13	16	29	0.45
1	2808584	A	T	T	26	8	12	20	0.40	15	21	36	0.42
1	2808651	G	A	A	23	8	13	21	0.38	19	19	38	0.50
1	2809851	T	C	C	33	16	20	36	0.44	22	16	38	0.58
1	2810186	C	T	T	39	17	12	29	0.59	19	17	36	0.53
1	2810662	A	T	T	35	16	10	26	0.62	21	10	31	0.68
1	2810841	G	T	T	32	22	19	41	0.54	18	28	46	0.39
1	2811432	C	T	T	24	10	8	18	0.56	17	16	33	0.52
1	2811503	C	T	T	24	13	9	22	0.59	19	12	31	0.61
1	2811890	T	G	G	32	24	19	43	0.56	22	19	41	0.54
1	2811926	T	C	C	28	22	21	43	0.51	20	21	41	0.49
1	2811969	T	C	C	37	21	21	42	0.50	28	21	49	0.57
1	2813147	T	C	C	39	21	12	33	0.64	22	26	48	0.46
1	2822930	T	A	A	39	18	17	35	0.51	14	20	34	0.41
1	2823417	G	A	A	20	16	21	37	0.43	16	17	33	0.48
1	2823421	T	A	A	20	15	23	38	0.39	17	16	33	0.52
1	2825192	C	T	T	36	14	15	29	0.48	19	20	39	0.49
1	2825198	C	T	T	37	13	15	28	0.46	21	19	40	0.53
1	2825281	G	A	A	35	11	11	22	0.50	18	22	40	0.45
1	2868353	A	T	A	23	10	15	25	0.60	24	20	44	0.45
1	2868469	A	G	A	31	12	14	26	0.54	18	17	35	0.49
1	2868590	T	C	T	47	13	20	33	0.61	12	24	36	0.67
1	2868725	C	G	C	40	19	18	37	0.49	18	19	37	0.51
1	2869235	G	A	G	36	15	18	33	0.55	17	18	35	0.51
1	2869484	A	C	A	39	21	22	43	0.51	23	16	39	0.41
1	2871540	G	A	G	23	10	11	21	0.52	18	13	31	0.42
1	2871579	C	T	C	24	11	15	26	0.58	17	14	31	0.45
1	2874527	T	C	T	42	9	5	14	0.36	24	15	39	0.38
1	2874607	A	C	A	28	8	8	16	0.50	28	19	47	0.40
1	2874815	A	G	A	31	12	12	24	0.50	18	21	39	0.54
1	2876227	A	G	A	34	12	14	26	0.54	20	20	40	0.50
1	2876388	G	A	G	34	16	14	30	0.47	28	10	38	0.26
1	2880694	C	T	C	32	20	24	44	0.55	18	17	35	0.49
1	2882492	A	G	A	37	16	21	37	0.57	16	12	28	0.43
1	2883815	T	G	T	33	6	23	29	0.79	22	9	31	0.29
1	2884136	A	T	A	37	13	11	24	0.46	21	13	34	0.38
1	2884155	A	C	A	37	12	11	23	0.48	20	16	36	0.44
1	2884308	A	G	A	36	22	11	33	0.33	14	21	35	0.60
1	2884863	G	A	G	37	21	19	40	0.47	21	16	37	0.43
1	2885306	C	T	C	46	16	25	41	0.61	27	19	46	0.41
1	2885414	A	G	A	34	16	17	33	0.52	31	22	53	0.42
1	2885681	T	C	T	29	16	15	31	0.48	20	17	37	0.46
1	2885782	T	A	T	26	15	16	31	0.52	23	10	33	0.30
1	2885954	G	C	G	31	13	19	32	0.59	25	17	42	0.40
1	2886515	C	T	C	35	14	16	30	0.53	19	9	28	0.32
1	2886777	A	T	A	33	22	17	39	0.44	13	13	26	0.50
1	2887844	G	T	G	30	12	22	34	0.65	16	13	29	0.45
1	2887983	A	G	A	29	11	21	32	0.66	8	13	21	0.62
1	2888079	A	G	A	31	17	23	40	0.57	2	12	14	0.86
1	2888562	T	G	T	29	16	20	36	0.56	18	9	27	0.33
1	2888684	A	G	G	16	9	8	17	0.53	9	8	17	0.53
1	2888807	A	T	A	27	11	10	21	0.48	17	13	30	0.43
1	2890324	A	C	A	41	14	22	36	0.61	18	15	33	0.45
1	2890335	C	T	C	40	14	24	38	0.63	19	15	34	0.44
1	2890718	A	G	A	37	14	13	27	0.48	22	22	44	0.50
1	2891314	G	A	G	35	20	15	35	0.43	20	13	33	0.39
1	2891349	A	G	A	35	22	18	40	0.45	18	13	31	0.42
1	2894210	T	A	T	44	15	17	32	0.53	15	18	33	0.55
1	2894611	C	A	C	34	19	12	31	0.39	21	18	39	0.46
1	2894654	T	C	T	32	19	13	32	0.41	19	17	36	0.47
1	2895131	A	G	A	42	14	14	28	0.50	19	11	30	0.37
1	2896166	C	T	C	38	15	16	31	0.52	18	22	40	0.55
1	2896394	C	T	C	31	14	16	30	0.53	30	16	46	0.35
1	2896514	G	A	G	26	18	10	28	0.36	32	13	45	0.29
1	2896515	C	G	C	26	16	10	26	0.38	30	13	43	0.30
1	2899097	A	T	A	33	16	10	26	0.38	16	16	32	0.50
1	2899112	T	A	T	33	14	7	21	0.33	14	16	30	0.53
1	2899729	G	T	G	33	12	13	25	0.52	19	21	40	0.53
1	2900136	T	A	T	41	14	24	38	0.63	18	17	35	0.49
1	2900517	A	T	A	44	9	23	32	0.72	22	14	36	0.39
1	2900518	A	T	A	44	9	22	31	0.71	22	14	36	0.39
1	2901635	T	C	T	24	10	12	22	0.55	17	11	28	0.39
1	2902028	C	T	C	31	15	9	24	0.38	19	13	32	0.41
1	2902286	C	T	C	35	17	12	29	0.41	25	23	48	0.48
1	2902397	C	T	C	42	14	17	31	0.55	18	25	43	0.58
1	2903003	C	G	C	28	9	19	28	0.68	15	18	33	0.55
1	2903194	A	G	A	36	20	13	33	0.39	15	11	26	0.42
1	2903513	C	G	C	40	14	18	32	0.56	18	14	32	0.44
1	2904057	T	A	T	42	19	21	40	0.53	16	16	32	0.50
1	2905297	A	T	A	30	12	21	33	0.64	17	19	36	0.53
1	2905379	A	T	A	32	17	18	35	0.51	20	19	39	0.49
1	2905606	T	C	T	27	17	16	33	0.48	22	18	40	0.45
1	2905998	G	A	G	41	16	21	37	0.57	17	15	32	0.47
1	2906230	G	A	G	43	17	17	34	0.50	20	17	37	0.46
1	2906592	T	C	T	26	20	24	44	0.55	21	14	35	0.40
1	2906733	A	G	A	26	13	19	32	0.59	18	13	31	0.42
1	2906890	A	C	A	23	11	10	21	0.48	23	6	29	0.21
1	2906918	T	G	T	28	14	8	22	0.36	24	6	30	0.20
1	2907219	A	G	A	31	14	13	27	0.48	23	17	40	0.42
1	2907393	C	T	C	46	21	13	34	0.38	28	25	53	0.47
1	2907844	A	T	A	40	13	23	36	0.64	17	15	32	0.47
1	2907859	A	G	A	39	15	24	39	0.62	17	14	31	0.45
1	2908142	A	C	A	27	9	17	26	0.65	18	20	38	0.53
1	2908165	T	C	T	32	10	16	26	0.62	16	17	33	0.52
1	2908280	A	G	A	30	9	12	21	0.57	14	13	27	0.48
1	2908764	G	C	G	19	6	17	23	0.74	20	22	42	0.52
1	2908911	A	G	A	28	10	22	32	0.69	26	17	43	0.40
1	2908953	T	C	T	24	9	21	30	0.70	25	16	41	0.39
1	2909158	G	T	G	31	12	19	31	0.61	14	12	26	0.46
1	2909452	C	T	C	35	8	15	23	0.65	27	26	53	0.49
1	2909716	G	A	G	22	18	12	30	0.40	25	14	39	0.36
1	2909797	C	T	C	23	22	15	37	0.41	27	26	53	0.49
1	2909902	G	A	G	31	17	16	33	0.48	21	26	47	0.55
1	2910356	T	C	T	43	17	24	41	0.59	20	12	32	0.38
1	2910443	G	T	G	41	12	25	37	0.68	21	17	38	0.45
1	2910583	A	T	A	30	9	13	22	0.59	18	14	32	0.44
1	2911629	A	G	A	35	19	14	33	0.42	21	22	43	0.51
1	2911858	A	G	A	30	16	24	40	0.60	20	23	43	0.53
1	2912006	T	C	T	29	16	19	35	0.54	32	14	46	0.30
1	2912072	G	A	G	30	9	20	29	0.69	28	16	44	0.36
1	2912102	A	G	A	31	9	15	24	0.62	22	18	40	0.45
1	2912266	T	C	T	39	8	21	29	0.72	23	16	39	0.41
1	2912348	A	G	A	37	7	24	31	0.77	22	18	40	0.45
1	2912750	G	C	G	47	15	17	32	0.53	13	12	25	0.48
1	2912914	T	A	T	41	20	17	37	0.46	14	14	28	0.50
1	2912942	C	T	C	42	19	15	34	0.44	13	15	28	0.54
1	2913052	G	A	G	38	24	13	37	0.35	14	22	36	0.61
1	2913383	T	C	T	40	13	15	28	0.54	21	18	39	0.46
1	2913844	A	C	A	36	11	17	28	0.61	10	10	20	0.50
1	2914388	A	G	A	39	12	16	28	0.57	25	14	39	0.36
1	2917094	A	C	A	41	10	14	24	0.58	13	19	32	0.59
1	2917940	G	A	G	38	20	10	30	0.33	23	11	34	0.32
1	2918765	T	G	T	34	14	12	26	0.46	20	10	30	0.33
1	2919444	A	G	A	16	14	10	24	0.42	9	14	23	0.61
1	2919665	G	A	G	20	15	11	26	0.42	16	19	35	0.54
1	2919733	T	C	T	17	16	17	33	0.52	16	19	35	0.54
1	2920074	A	G	A	26	5	21	26	0.81	22	13	35	0.37
1	2920502	C	T	C	23	10	9	19	0.47	34	9	43	0.21
1	2920506	T	A	T	23	11	9	20	0.45	31	11	42	0.26
1	2920600	C	T	C	30	12	13	25	0.52	32	10	42	0.24
1	2920626	A	T	A	35	11	14	25	0.56	29	9	38	0.24
1	2920644	T	A	T	38	10	14	24	0.58	29	9	38	0.24
1	2920943	T	C	T	33	8	15	23	0.65	13	16	29	0.55
1	2921654	C	G	C	32	16	11	27	0.41	21	10	31	0.32
1	2921674	C	G	C	34	14	13	27	0.48	23	16	39	0.41
1	2922600	T	G	T	31	12	8	20	0.40	13	13	26	0.50
1	2922703	C	T	C	31	13	15	28	0.54	16	14	30	0.47
1	2923046	G	A	G	29	19	10	29	0.34	16	12	28	0.43
1	2923176	T	A	T	27	16	10	26	0.38	20	8	28	0.29
1	2923177	T	A	T	26	16	10	26	0.38	20	8	28	0.29
1	2924096	A	G	A	35	20	17	37	0.46	14	10	24	0.42
1	2924228	G	A	G	45	19	21	40	0.53	20	12	32	0.38
1	2924252	A	G	A	43	19	21	40	0.53	24	12	36	0.33
1	2928076	A	C	A	32	22	15	37	0.41	20	12	32	0.38
1	2930048	G	A	G	39	17	17	34	0.50	15	11	26	0.42
1	2930490	A	G	A	36	11	20	31	0.65	23	17	40	0.42
1	2930583	G	A	G	38	15	28	43	0.65	17	16	33	0.48
1	2931074	T	G	T	32	15	16	31	0.52	16	11	27	0.41
1	2931270	C	T	C	27	19	30	49	0.61	14	14	28	0.50
1	2931437	T	A	T	32	17	18	35	0.51	12	13	25	0.52
1	2931945	T	C	T	32	10	21	31	0.68	15	7	22	0.32
1	2932121	G	A	G	34	15	17	32	0.53	15	7	22	0.32
1	2933832	G	T	G	41	21	26	47	0.55	18	16	34	0.47
1	2935351	T	C	T	31	11	25	36	0.69	22	15	37	0.41
1	2935436	C	A	C	27	17	27	44	0.61	24	14	38	0.37
1	2936242	T	C	T	34	12	14	26	0.54	21	13	34	0.38
1	2936527	C	G	C	37	18	12	30	0.40	11	10	21	0.48
1	2936842	C	T	C	47	6	14	20	0.70	20	6	26	0.23
1	2937398	G	T	G	27	15	17	32	0.53	13	17	30	0.57
1	2937622	C	T	C	28	20	19	39	0.49	21	18	39	0.46
1	2938207	A	C	A	30	14	17	31	0.55	18	18	36	0.50
1	2939039	T	C	T	27	12	22	34	0.65	19	13	32	0.41
1	2939123	A	G	A	38	15	18	33	0.55	19	14	33	0.42
1	2939528	A	G	A	37	23	19	42	0.45	13	21	34	0.62
1	2939774	C	T	C	38	21	18	39	0.46	18	19	37	0.51
1	2941155	G	A	G	33	18	19	37	0.51	14	17	31	0.55
1	2941269	G	A	G	27	13	15	28	0.54	18	17	35	0.49
1	2941424	T	C	T	28	8	9	17	0.53	19	11	30	0.37
1	2941524	T	A	T	45	14	6	20	0.30	25	13	38	0.34
1	2943078	T	A	T	43	17	7	24	0.29	18	12	30	0.40
1	2943190	A	G	A	29	12	8	20	0.40	13	13	26	0.50
1	2943217	G	T	G	30	10	8	18	0.44	14	14	28	0.50
1	2943729	A	G	A	26	4	17	21	0.81	12	10	22	0.45
1	2944399	A	G	A	19	13	21	34	0.62	19	14	33	0.42
1	2946125	A	G	A	46	14	18	32	0.56	12	18	30	0.60
1	2947080	A	G	A	40	21	13	34	0.38	28	16	44	0.36
1	2947524	G	T	G	31	13	27	40	0.68	19	13	32	0.41
1	2948619	G	A	G	41	17	17	34	0.50	18	11	29	0.38
1	2948782	G	A	G	32	24	20	44	0.45	15	14	29	0.48
1	2950941	G	T	G	35	16	14	30	0.47	16	18	34	0.53
1	2952031	A	T	A	31	16	15	31	0.48	17	11	28	0.39
1	2953331	T	C	T	27	17	24	41	0.59	22	16	38	0.42
1	2953343	A	C	A	26	18	23	41	0.56	25	13	38	0.34
1	2955341	G	A	G	36	15	20	35	0.57	21	20	41	0.49
1	2955630	T	G	T	43	16	18	34	0.53	21	24	45	0.53
1	2956201	C	T	C	39	13	22	35	0.63	16	17	33	0.52
1	2956594	G	A	G	27	12	17	29	0.59	16	26	42	0.62
1	2957525	T	C	T	37	14	20	34	0.59	23	15	38	0.39
1	2957561	A	G	A	31	14	18	32	0.56	29	17	46	0.37
1	2957791	A	T	A	43	18	19	37	0.51	20	17	37	0.46
1	2957922	T	A	T	38	18	11	29	0.38	19	8	27	0.30
1	2958000	C	A	C	34	16	10	26	0.38	16	8	24	0.33
1	2958405	G	A	G	38	18	17	35	0.49	12	6	18	0.33
1	2958406	G	A	G	39	19	17	36	0.47	12	6	18	0.33
1	2958531	A	G	A	41	14	19	33	0.58	14	13	27	0.48
1	2958584	A	G	A	43	16	20	36	0.56	11	19	30	0.63
1	2959087	A	G	A	28	26	7	33	0.21	19	13	32	0.41
1	2959134	A	G	A	31	25	9	34	0.26	23	21	44	0.48
1	2959162	T	C	T	32	19	10	29	0.34	28	21	49	0.43
1	2959208	T	C	T	32	21	14	35	0.40	28	22	50	0.44
1	2959301	A	G	A	35	22	16	38	0.42	22	22	44	0.50
1	2959356	A	G	A	34	20	12	32	0.38	23	18	41	0.44
1	2959458	G	A	G	30	15	11	26	0.42	18	7	25	0.28
1	2960083	C	A	C	45	8	18	26	0.69	14	22	36	0.61
1	2960178	T	C	T	33	8	12	20	0.60	21	19	40	0.47
1	2960413	A	T	A	34	16	21	37	0.57	29	16	45	0.36
1	2960491	G	T	G	40	20	20	40	0.50	26	16	42	0.38
1	2960609	A	T	A	35	18	15	33	0.45	20	12	32	0.38
1	2960645	G	A	G	32	17	14	31	0.45	19	12	31	0.39
1	2961791	C	T	C	30	13	24	37	0.65	17	16	33	0.48
1	2961987	C	T	C	35	19	21	40	0.53	19	13	32	0.41
1	2962682	C	T	C	46	13	7	20	0.35	17	19	36	0.53
1	2962895	G	C	G	37	10	9	19	0.47	19	15	34	0.44
1	2963156	G	A	G	35	13	16	29	0.55	19	17	36	0.47
1	2965272	G	A	G	26	13	13	26	0.50	6	13	19	0.68
1	2965633	T	A	T	32	9	7	16	0.44	21	15	36	0.42
1	2966432	C	G	C	38	23	22	45	0.49	18	27	45	0.60
1	2966745	A	G	A	37	9	14	23	0.61	26	16	42	0.38
1	2966852	C	G	C	32	9	15	24	0.62	27	19	46	0.41
1	2967730	A	G	A	34	24	18	42	0.43	19	18	37	0.49
1	2986242	T	C	T	37	14	17	31	0.55	17	14	31	0.45
1	3013625	T	A	T	25	9	20	29	0.69	21	10	31	0.32
1	3027153	A	T	A	28	21	20	41	0.49	26	11	37	0.30
1	3033934	C	A	C	32	15	16	31	0.52	18	13	31	0.42
1	3033966	C	T	C	37	15	18	33	0.55	13	12	25	0.48
1	3033972	A	T	A	39	15	12	27	0.44	12	12	24	0.50
1	3034099	T	C	T	45	10	13	23	0.57	14	11	25	0.44
1	3034120	G	T	G	50	8	13	21	0.62	18	11	29	0.38
1	3034126	A	G	A	52	9	12	21	0.57	18	13	31	0.42
1	3034258	T	A	T	31	10	10	20	0.50	12	8	20	0.40
1	3034267	T	C	T	25	11	10	21	0.48	9	8	17	0.47
1	3034847	G	A	G	28	20	14	34	0.41	19	23	42	0.55
1	3034956	T	C	T	25	13	11	24	0.46	14	20	34	0.59
1	3035208	C	G	C	36	17	24	41	0.59	21	24	45	0.53
1	3035319	T	C	T	30	16	22	38	0.58	17	17	34	0.50
1	3055255	A	T	A	31	20	21	41	0.51	10	11	21	0.52
1	3073973	A	G	A	32	11	15	26	0.58	19	22	41	0.54
1	3074138	C	G	C	35	18	12	30	0.40	20	20	40	0.50
1	3074227	G	A	G	35	21	13	34	0.38	22	12	34	0.35
1	3074581	C	A	C	17	8	13	21	0.62	11	8	19	0.42
1	3075993	G	A	G	37	17	24	41	0.59	29	21	50	0.42
1	3076633	G	C	G	33	16	20	36	0.56	17	20	37	0.54
1	3078654	C	G	C	35	13	19	32	0.59	19	23	42	0.55
1	3084086	T	G	T	38	15	23	38	0.61	12	18	30	0.60
1	3086023	G	T	G	22	14	14	28	0.50	20	14	34	0.41
1	3087448	G	T	G	36	14	28	42	0.67	21	19	40	0.47
1	3087855	A	C	A	31	17	18	35	0.51	15	18	33	0.55
1	3088846	T	C	T	23	12	20	32	0.62	19	16	35	0.46
1	3093609	T	C	T	37	7	31	38	0.82	21	14	35	0.40
1	3093848	A	G	A	42	18	26	44	0.59	24	14	38	0.37
1	3100830	T	A	T	33	12	18	30	0.60	21	12	33	0.36
1	3105102	T	C	T	38	7	12	19	0.63	33	12	45	0.27
1	3110994	A	T	A	18	10	8	18	0.44	11	10	21	0.48
1	3128432	C	A	C	25	13	15	28	0.54	7	10	17	0.59
1	3129785	A	G	A	25	18	11	29	0.38	18	10	28	0.36
1	3131106	C	T	C	27	12	26	38	0.68	15	24	39	0.62
1	3131485	C	G	C	37	17	15	32	0.47	17	18	35	0.51
1	3132356	A	T	A	22	19	19	38	0.50	19	16	35	0.46
1	3133256	G	A	G	45	18	15	33	0.45	23	17	40	0.42
1	3133876	T	A	T	31	11	13	24	0.54	22	15	37	0.41
1	3133891	G	A	G	32	13	17	30	0.57	21	15	36	0.42
1	3135299	T	A	T	31	14	20	34	0.59	17	7	24	0.29
1	3136640	T	C	T	26	14	20	34	0.59	19	18	37	0.49
1	3149286	A	T	A	28	11	14	25	0.56	11	11	22	0.50
1	3149801	C	T	C	27	17	16	33	0.48	25	21	46	0.46
1	3149878	T	C	T	27	8	13	21	0.62	23	19	42	0.45
1	3150646	G	A	G	35	19	15	34	0.44	13	17	30	0.57
1	3151595	C	T	C	21	11	8	19	0.42	14	15	29	0.52
1	3151599	T	C	T	20	12	8	20	0.40	14	14	28	0.50
1	3151620	A	G	A	19	11	8	19	0.42	14	13	27	0.48
1	3154020	C	A	C	23	11	11	22	0.50	15	7	22	0.32
1	3169001	A	G	A	31	14	21	35	0.60	25	14	39	0.36
1	3175927	G	C	G	29	14	16	30	0.53	21	21	42	0.50
1	3183625	T	A	T	34	16	19	35	0.54	19	10	29	0.34
1	3185620	G	A	G	37	21	14	35	0.40	27	18	45	0.40
1	3225910	G	A	G	51	10	16	26	0.62	12	19	31	0.61
1	3276395	C	T	C	40	14	27	41	0.66	23	19	42	0.45
1	3288352	A	G	A	30	18	8	26	0.31	20	20	40	0.50
1	3299877	T	A	T	26	19	20	39	0.51	17	20	37	0.54
1	3301056	C	T	T	36	17	14	31	0.55	10	19	29	0.34
1	3319858	A	G	A	37	17	14	31	0.45	19	19	38	0.50
1	3347621	C	T	C	24	14	27	41	0.66	15	14	29	0.48
1	3347785	C	G	C	27	22	20	42	0.48	13	18	31	0.58
1	3347941	C	T	C	23	18	19	37	0.51	12	24	36	0.67
1	3348855	T	G	T	46	17	22	39	0.56	17	12	29	0.41
1	3348944	G	A	G	39	17	18	35	0.51	17	19	36	0.53
1	3350680	C	T	C	40	20	36	56	0.64	21	13	34	0.38
1	3350941	G	A	G	43	17	27	44	0.61	22	21	43	0.49
1	3351687	C	A	C	35	15	16	31	0.52	20	18	38	0.47
1	3351823	C	T	C	27	23	10	33	0.30	22	22	44	0.50
1	3351902	A	G	A	32	18	9	27	0.33	26	23	49	0.47
1	3352283	C	A	C	32	9	22	31	0.71	22	18	40	0.45
1	3352689	C	T	C	25	21	11	32	0.34	18	15	33	0.45
1	3352914	A	G	A	32	18	12	30	0.40	10	21	31	0.68
1	3353199	T	A	T	36	21	20	41	0.49	17	14	31	0.45
1	3355447	A	G	A	38	11	18	29	0.62	17	19	36	0.53
1	3358983	T	G	T	29	21	21	42	0.50	16	17	33	0.52
1	3360935	T	A	T	37	17	15	32	0.47	17	10	27	0.37
1	3361592	T	C	T	50	12	16	28	0.57	16	20	36	0.56
1	3362266	T	C	T	40	20	17	37	0.46	19	15	34	0.44
1	3362428	A	G	A	44	16	20	36	0.56	18	11	29	0.38
1	3362753	C	T	C	37	18	19	37	0.51	20	20	40	0.50
1	3368370	A	T	A	35	15	21	36	0.58	26	18	44	0.41
1	3368522	A	G	A	34	18	20	38	0.53	18	12	30	0.40
1	3369113	A	T	A	39	18	12	30	0.40	19	20	39	0.51
1	3371011	C	T	C	23	12	17	29	0.59	18	6	24	0.25
1	3371136	A	T	A	20	8	13	21	0.62	20	10	30	0.33
1	3376250	A	C	A	26	16	18	34	0.53	25	22	47	0.47
1	3376313	A	G	A	26	13	18	31	0.58	23	16	39	0.41
1	3378885	G	A	G	36	16	22	38	0.58	23	11	34	0.32
1	3379385	G	A	G	31	16	11	27	0.41	13	14	27	0.52
1	3380008	C	A	C	31	12	16	28	0.57	10	22	32	0.69
1	3380644	A	G	A	49	23	15	38	0.39	16	12	28	0.43
1	3380723	G	A	G	42	14	15	29	0.52	18	14	32	0.44
1	3380875	G	A	G	38	20	13	33	0.39	14	13	27	0.48
1	3383024	T	C	T	36	14	19	33	0.58	21	18	39	0.46
1	3392906	T	A	T	40	13	15	28	0.54	26	20	46	0.43
1	3395461	C	A	C	37	15	14	29	0.48	14	18	32	0.56
1	3395671	G	A	G	29	16	26	42	0.62	20	15	35	0.43
1	3397022	G	T	G	44	22	11	33	0.33	23	20	43	0.47
1	3397665	A	T	A	20	13	9	22	0.41	21	13	34	0.38
1	3399817	T	A	T	37	23	19	42	0.45	25	18	43	0.42
1	3400584	A	C	A	34	14	14	28	0.50	17	23	40	0.57
1	3408914	C	T	C	35	15	24	39	0.62	19	10	29	0.34
1	3415107	G	A	G	38	18	14	32	0.44	15	20	35	0.57
1	3418568	G	A	G	29	14	10	24	0.42	23	9	32	0.28
1	3438157	A	T	A	50	14	22	36	0.61	17	14	31	0.45
1	3453174	G	A	G	35	15	17	32	0.53	19	12	31	0.39
1	3463672	A	C	A	26	17	14	31	0.45	15	16	31	0.52
1	3467567	G	C	G	36	11	23	34	0.68	20	14	34	0.41
1	3490972	G	A	G	38	15	17	32	0.53	20	12	32	0.38
1	3491709	A	G	A	40	24	19	43	0.44	22	20	42	0.48
1	3523832	C	T	C	25	20	19	39	0.49	17	12	29	0.41
1	3540835	G	T	G	42	12	15	27	0.56	11	11	22	0.50
1	3666041	T	A	T	37	21	14	35	0.40	14	13	27	0.48
1	3672605	C	T	C	31	18	10	28	0.36	24	12	36	0.33
1	3672910	G	T	G	32	23	15	38	0.39	22	9	31	0.29
1	3673536	G	A	G	31	11	12	23	0.52	24	10	34	0.29
1	3674705	A	T	A	8	2	11	13	0.85	3	25	28	0.89
1	3675307	C	A	C	23	10	18	28	0.64	16	19	35	0.54
1	3675437	G	A	G	37	11	18	29	0.62	21	17	38	0.45
1	3675826	G	A	G	44	19	15	34	0.44	18	20	38	0.53
1	3676690	G	C	G	30	13	18	31	0.58	26	17	43	0.40
1	3677552	T	C	T	32	20	20	40	0.50	13	17	30	0.57
1	3678582	C	T	C	39	21	19	40	0.47	29	18	47	0.38
1	3679823	G	C	G	29	14	10	24	0.42	19	14	33	0.42
1	3679880	T	A	T	29	12	10	22	0.45	26	19	45	0.42
1	3682206	T	C	T	44	17	15	32	0.47	21	21	42	0.50
1	3682387	T	A	T	33	16	13	29	0.45	23	14	37	0.38
1	3682972	C	G	C	39	20	14	34	0.41	10	10	20	0.50
1	3683086	G	T	G	50	17	11	28	0.39	18	14	32	0.44
1	3684397	A	G	A	33	23	17	40	0.42	20	17	37	0.46
1	3686744	G	A	G	31	13	16	29	0.55	18	22	40	0.55
1	3686804	A	C	A	34	11	11	22	0.50	13	25	38	0.66
1	3687018	A	C	A	26	19	7	26	0.27	12	16	28	0.57
1	3701781	G	A	G	31	18	17	35	0.49	17	11	28	0.39
1	3755586	G	C	G	30	19	12	31	0.39	25	11	36	0.31
1	3764590	T	C	T	25	11	7	18	0.39	5	18	23	0.78
1	3765738	T	A	T	28	15	11	26	0.42	23	15	38	0.39
1	3776300	G	A	G	32	20	12	32	0.38	24	13	37	0.35
1	3778936	C	T	C	36	16	19	35	0.54	17	12	29	0.41
1	3789908	G	A	G	26	10	22	32	0.69	27	17	44	0.39
1	3793639	A	G	A	25	12	18	30	0.60	20	16	36	0.44
1	3796104	C	A	C	26	14	17	31	0.55	12	18	30	0.60
1	3798946	A	G	A	39	16	18	34	0.53	17	16	33	0.48
1	3799970	T	C	T	28	16	15	31	0.48	14	16	30	0.53
1	3800477	T	A	T	43	13	9	22	0.41	30	16	46	0.35
1	3801626	T	C	T	40	10	15	25	0.60	26	25	51	0.49
1	3807739	C	T	C	34	17	8	25	0.32	23	20	43	0.47
1	3808041	G	T	G	43	15	20	35	0.57	20	14	34	0.41
1	3808424	C	T	C	32	18	12	30	0.40	21	15	36	0.42
1	3808499	G	A	G	21	14	16	30	0.53	18	14	32	0.44
1	3808977	A	T	A	35	12	12	24	0.50	24	12	36	0.33
1	3809071	G	A	G	40	13	18	31	0.58	26	14	40	0.35
1	3809091	T	C	T	38	12	20	32	0.62	26	15	41	0.37
1	3809134	C	T	C	41	10	22	32	0.69	23	14	37	0.38
1	3814697	C	A	C	28	10	7	17	0.41	11	5	16	0.31
1	3815513	T	C	T	42	13	14	27	0.52	21	23	44	0.52
1	3816587	A	T	A	27	17	17	34	0.50	15	8	23	0.35
1	3816590	A	T	A	27	18	18	36	0.50	14	8	22	0.36
1	3817625	A	G	A	41	15	12	27	0.44	19	22	41	0.54
1	3818180	T	C	T	32	17	18	35	0.51	24	19	43	0.44
1	3818526	G	A	G	29	8	12	20	0.60	23	12	35	0.34
1	3819515	A	T	A	41	18	22	40	0.55	27	24	51	0.47
1	3823260	A	T	A	31	19	19	38	0.50	15	18	33	0.55
1	3823484	T	C	T	30	19	9	28	0.32	21	8	29	0.28
1	3823898	G	A	G	23	12	17	29	0.59	20	18	38	0.47
1	3825345	A	C	A	41	20	14	34	0.41	18	17	35	0.49
1	3825850	G	A	G	38	19	18	37	0.49	22	17	39	0.44
1	3826430	T	A	T	35	17	13	30	0.43	22	15	37	0.41
1	3827091	C	T	C	44	18	29	47	0.62	16	13	29	0.45
1	3827306	C	T	C	51	16	30	46	0.65	21	15	36	0.42
1	3827871	A	T	A	32	8	16	24	0.67	18	22	40	0.55
1	3830267	A	G	A	42	17	16	33	0.48	17	16	33	0.48
1	3830634	C	T	C	49	22	14	36	0.39	14	17	31	0.55
1	3831160	G	A	G	28	16	18	34	0.53	15	13	28	0.46
1	3831249	T	G	T	24	20	15	35	0.43	9	8	17	0.47
1	3831460	A	T	A	22	17	11	28	0.39	12	4	16	0.25
1	3832012	T	C	T	32	26	23	49	0.47	18	20	38	0.53
1	3832328	A	T	A	36	13	9	22	0.41	15	16	31	0.52
1	3832998	A	G	A	32	25	15	40	0.38	19	21	40	0.53
1	3833102	C	T	C	33	9	13	22	0.59	21	19	40	0.47
1	3836682	G	A	G	34	20	20	40	0.50	19	17	36	0.47
1	3836933	T	C	T	28	11	13	24	0.54	16	19	35	0.54
1	3837162	A	T	A	27	13	17	30	0.57	22	23	45	0.51
1	3837324	A	G	A	37	9	15	24	0.62	22	19	41	0.46
1	3839842	G	T	G	31	18	12	30	0.40	21	14	35	0.40
1	3840815	A	G	A	39	23	12	35	0.34	24	17	41	0.41
1	3842538	T	C	T	19	12	15	27	0.56	20	18	38	0.47
1	3844874	G	T	G	27	14	28	42	0.67	14	13	27	0.48
1	3845353	A	C	A	33	13	21	34	0.62	13	16	29	0.55
1	3848632	G	A	G	47	20	16	36	0.44	15	17	32	0.53
1	3850268	A	T	A	24	20	12	32	0.38	20	19	39	0.49
1	3851186	T	A	T	36	20	17	37	0.46	20	14	34	0.41
1	3851198	T	C	T	34	21	16	37	0.43	22	14	36	0.39
1	3851714	A	C	A	19	14	5	19	0.26	13	13	26	0.50
1	3851896	A	G	A	33	14	24	38	0.63	16	26	42	0.62
1	3852032	C	T	C	26	12	20	32	0.62	15	11	26	0.42
1	3852595	A	G	A	39	20	14	34	0.41	18	12	30	0.40
1	3852746	A	T	A	32	17	12	29	0.41	23	17	40	0.42
1	3854181	G	C	G	44	24	14	38	0.37	24	14	38	0.37
1	3855873	C	T	C	24	19	6	25	0.24	17	22	39	0.56
1	3855935	C	T	C	25	16	5	21	0.24	16	13	29	0.45
1	3856351	A	G	A	48	19	16	35	0.46	12	23	35	0.66
1	3856856	T	C	T	27	16	21	37	0.57	26	18	44	0.41
1	3857160	C	G	C	34	20	17	37	0.46	16	20	36	0.56
1	3858201	G	C	G	46	7	19	26	0.73	17	13	30	0.43
1	3858694	A	C	A	31	20	9	29	0.31	21	20	41	0.49
1	3859444	C	T	C	27	20	15	35	0.43	16	19	35	0.54
1	3859611	C	T	C	26	19	15	34	0.44	18	20	38	0.53
1	3868727	T	C	T	34	18	14	32	0.44	26	16	42	0.38
1	3899665	G	T	G	28	10	17	27	0.63	25	15	40	0.38
1	3899932	A	G	A	29	16	14	30	0.47	23	12	35	0.34
1	3900064	C	T	C	24	12	9	21	0.43	20	21	41	0.51
1	3900511	A	T	A	25	15	14	29	0.48	11	13	24	0.54
1	3901223	A	G	A	32	28	15	43	0.35	17	19	36	0.53
1	3901494	G	A	G	23	13	14	27	0.52	18	14	32	0.44
1	3901608	T	A	T	31	16	15	31	0.48	22	14	36	0.39
1	3901609	T	A	T	32	17	15	32	0.47	22	13	35	0.37
1	3901656	C	T	C	34	15	19	34	0.56	20	14	34	0.41
1	3902356	T	G	T	27	11	24	35	0.69	14	10	24	0.42
1	3902800	C	T	C	30	20	15	35	0.43	13	11	24	0.46
1	3903122	A	T	A	16	12	20	32	0.62	17	13	30	0.43
1	3903622	T	A	T	29	16	20	36	0.56	17	16	33	0.48
1	3903978	G	A	G	38	14	13	27	0.48	22	13	35	0.37
1	3904231	G	A	G	33	18	15	33	0.45	8	17	25	0.68
1	3904277	A	G	A	37	22	19	41	0.46	9	21	30	0.70
1	3904962	T	C	T	35	13	10	23	0.43	21	17	38	0.45
1	3905425	A	C	A	35	17	28	45	0.62	20	13	33	0.39
1	3947597	T	C	T	36	20	17	37	0.46	21	19	40	0.47
1	3947650	T	A	T	40	20	17	37	0.46	25	16	41	0.39
1	3947691	T	G	T	43	17	13	30	0.43	23	17	40	0.42
1	3947751	A	T	A	35	17	9	26	0.35	28	13	41	0.32
1	3947752	A	T	A	35	16	10	26	0.38	28	12	40	0.30
1	3947840	C	G	C	33	15	10	25	0.40	28	14	42	0.33
1	3947847	G	A	G	32	16	10	26	0.38	29	14	43	0.33
1	3947897	G	A	G	39	16	14	30	0.47	23	18	41	0.44
1	3948431	G	A	G	28	17	21	38	0.55	10	14	24	0.58
1	3948668	T	A	T	31	13	23	36	0.64	9	14	23	0.61
1	3948689	C	T	C	32	9	20	29	0.69	9	13	22	0.59
1	3949056	T	C	T	32	17	16	33	0.48	25	20	45	0.44
1	3949837	C	A	C	33	14	18	32	0.56	21	16	37	0.43
1	3950063	T	G	T	39	16	15	31	0.48	15	9	24	0.38
1	3950161	C	T	C	36	16	15	31	0.48	12	13	25	0.52
1	3950166	T	C	T	36	16	15	31	0.48	12	12	24	0.50
1	3950173	A	G	A	36	15	15	30	0.50	13	12	25	0.48
1	3950510	T	C	T	31	11	9	20	0.45	17	10	27	0.37
1	3950972	T	C	T	26	17	10	27	0.37	20	16	36	0.44
1	3952067	T	C	T	47	15	9	24	0.38	21	8	29	0.28
1	3952465	C	T	C	28	26	19	45	0.42	15	7	22	0.32
1	3954507	T	C	T	29	9	13	22	0.59	23	14	37	0.38
1	3954950	T	A	T	41	13	20	33	0.61	19	17	36	0.47
1	3955062	G	A	G	43	7	18	25	0.72	15	15	30	0.50
1	3955760	T	A	T	34	20	10	30	0.33	26	7	33	0.21
1	3955873	G	A	G	35	19	20	39	0.51	23	15	38	0.39
1	3955903	A	G	A	31	16	19	35	0.54	23	19	42	0.45
1	3955943	G	T	G	30	14	15	29	0.52	22	19	41	0.46
1	3956039	C	G	C	30	18	19	37	0.51	22	15	37	0.41
1	3956171	G	T	G	31	14	16	30	0.53	22	19	41	0.46
1	3956562	T	C	T	30	13	16	29	0.55	24	11	35	0.31
1	3956600	C	T	C	28	15	17	32	0.53	22	11	33	0.33
1	3956622	C	T	C	29	13	17	30	0.57	20	10	30	0.33
1	3956713	T	G	T	34	20	12	32	0.38	17	8	25	0.32
1	3956968	C	T	C	24	13	18	31	0.58	22	9	31	0.29
1	3957069	G	A	G	23	13	15	28	0.54	27	23	50	0.46
1	3957104	G	A	G	29	16	13	29	0.45	25	26	51	0.51
1	3957333	C	T	C	47	23	19	42	0.45	19	20	39	0.51
1	3958222	T	C	T	18	9	9	18	0.50	11	5	16	0.31
1	3958428	T	C	T	31	25	18	43	0.42	18	16	34	0.47
1	3958609	A	C	A	48	19	15	34	0.44	18	20	38	0.53
1	3958716	A	G	A	42	12	9	21	0.43	24	10	34	0.29
1	3958842	T	C	T	26	17	11	28	0.39	21	9	30	0.30
1	3958867	G	A	G	27	19	11	30	0.37	18	11	29	0.38
1	3959639	C	T	C	20	13	13	26	0.50	21	16	37	0.43
1	3960415	T	C	T	39	17	20	37	0.54	18	15	33	0.45
1	3960422	A	T	A	37	13	21	34	0.62	19	13	32	0.41
1	3960558	A	C	A	37	14	21	35	0.60	22	15	37	0.41
1	3960631	C	T	C	47	16	23	39	0.59	24	16	40	0.40
1	3961627	T	G	T	32	13	11	24	0.46	22	13	35	0.37
1	3962479	T	G	T	42	16	14	30	0.47	17	18	35	0.51
1	3962823	C	A	C	37	18	6	24	0.25	22	12	34	0.35
1	3963061	G	T	G	25	20	17	37	0.46	21	17	38	0.45
1	3964483	A	C	A	36	13	13	26	0.50	15	21	36	0.58
1	3964706	T	A	T	21	16	22	38	0.58	14	11	25	0.44
1	3992454	A	T	A	13	3	4	7	0.57	2	8	10	0.80
1	3994192	T	A	T	31	8	9	17	0.53	25	14	39	0.36
1	3995262	T	A	T	22	22	17	39	0.44	16	11	27	0.41
1	3995433	T	A	T	32	16	15	31	0.48	15	14	29	0.48
1	3996556	C	A	C	34	15	16	31	0.52	20	12	32	0.38
1	3997125	C	T	C	33	11	10	21	0.48	15	8	23	0.35
1	3999228	C	T	C	42	16	25	41	0.61	17	15	32	0.47
1	3999255	T	C	T	43	17	21	38	0.55	22	16	38	0.42
1	3999318	G	A	G	48	21	25	46	0.54	19	16	35	0.46
1	3999640	T	A	T	37	27	25	52	0.48	24	15	39	0.38
1	3999721	T	G	T	36	30	24	54	0.44	20	9	29	0.31
1	4000253	C	T	C	33	15	10	25	0.40	21	23	44	0.52
1	4000295	T	C	T	30	11	10	21	0.48	20	18	38	0.47
1	4001171	A	T	A	26	23	14	37	0.38	19	11	30	0.37
1	4001781	A	G	A	33	10	15	25	0.60	29	20	49	0.41
1	4002988	A	G	A	29	27	20	47	0.43	11	15	26	0.58
1	4003279	A	T	A	35	15	16	31	0.52	12	11	23	0.48
1	4003347	G	A	G	40	14	12	26	0.46	15	16	31	0.52
1	4003645	G	A	G	32	19	12	31	0.39	24	13	37	0.35
1	4004633	T	A	T	20	6	17	23	0.74	16	19	35	0.54
1	4004783	T	C	T	32	9	10	19	0.53	32	15	47	0.32
1	4004912	C	T	C	35	23	13	36	0.36	31	9	40	0.23
1	4005068	G	A	G	29	21	8	29	0.28	15	15	30	0.50
1	4005541	G	A	G	32	14	11	25	0.44	24	19	43	0.44
1	4005604	T	A	T	31	11	11	22	0.50	17	21	38	0.55
1	4006369	C	A	C	27	20	17	37	0.46	10	10	20	0.50
1	4006457	G	A	G	28	23	13	36	0.36	13	8	21	0.38
1	4006649	C	T	C	42	22	21	43	0.49	20	19	39	0.49
1	4006724	T	C	T	33	20	18	38	0.47	20	17	37	0.46
1	4007302	T	A	T	45	14	15	29	0.52	16	18	34	0.53
1	4007818	C	T	C	29	11	11	22	0.50	19	14	33	0.42
1	4008143	C	T	C	43	14	17	31	0.55	14	17	31	0.55
1	4008701	C	T	C	27	19	12	31	0.39	26	17	43	0.40
1	4009125	A	G	A	39	18	19	37	0.51	23	19	42	0.45
1	4010075	C	T	C	34	19	12	31	0.39	17	12	29	0.41
1	4011713	G	A	G	26	10	10	20	0.50	18	14	32	0.44
1	4012218	T	C	T	38	14	13	27	0.48	22	14	36	0.39
1	4012291	G	A	G	36	18	13	31	0.42	21	16	37	0.43
1	4012292	A	G	A	37	17	14	31	0.45	21	16	37	0.43
1	4013638	A	G	A	43	19	16	35	0.46	21	15	36	0.42
1	4014417	C	T	C	48	18	15	33	0.45	16	21	37	0.57
1	4015433	T	A	T	36	26	21	47	0.45	24	21	45	0.47
1	4015669	G	T	G	34	15	13	28	0.46	18	11	29	0.38
1	4015989	C	A	C	25	11	17	28	0.61	23	22	45	0.49
1	4016179	C	T	C	31	12	21	33	0.64	19	18	37	0.49
1	4016332	G	A	G	41	19	15	34	0.44	17	17	34	0.50
1	4016538	A	C	A	38	13	21	34	0.62	25	13	38	0.34
1	4016901	C	T	C	29	25	16	41	0.39	21	17	38	0.45
1	4016963	T	C	T	29	20	17	37	0.46	23	16	39	0.41
1	4017127	A	G	A	48	18	12	30	0.40	21	9	30	0.30
1	4017128	A	C	A	48	18	12	30	0.40	21	9	30	0.30
1	4017189	A	T	A	44	19	15	34	0.44	16	14	30	0.47
1	4017322	A	G	A	44	9	9	18	0.50	13	7	20	0.35
1	4018133	T	G	T	40	11	11	22	0.50	15	11	26	0.42
1	4018341	C	T	C	34	16	8	24	0.33	20	15	35	0.43
1	4019663	T	C	T	17	18	15	33	0.45	20	8	28	0.29
1	4019829	A	G	A	28	22	13	35	0.37	23	8	31	0.26
1	4019960	G	A	G	27	21	12	33	0.36	16	6	22	0.27
1	4020114	G	T	G	36	23	11	34	0.32	12	10	22	0.45
1	4020205	G	A	G	35	26	10	36	0.28	19	13	32	0.41
1	4020223	G	A	G	36	24	10	34	0.29	18	13	31	0.42
1	4020897	C	T	C	31	20	21	41	0.51	15	11	26	0.42
1	4022338	G	A	G	37	15	10	25	0.40	18	11	29	0.38
1	4022357	A	G	A	36	13	8	21	0.38	16	11	27	0.41
1	4022753	T	C	T	35	16	21	37	0.57	14	11	25	0.44
1	4023815	G	A	G	35	24	17	41	0.41	33	14	47	0.30
1	4023850	G	C	G	36	20	18	38	0.47	34	13	47	0.28
1	4024875	C	G	C	46	19	16	35	0.46	16	15	31	0.48
1	4024979	A	C	A	42	18	9	27	0.33	23	15	38	0.39
1	4025867	T	C	T	35	12	13	25	0.52	19	4	23	0.17
1	4026307	A	G	A	28	22	24	46	0.52	20	20	40	0.50
1	4026484	A	G	A	33	26	20	46	0.43	19	21	40	0.53
1	4028965	G	A	G	36	14	16	30	0.53	15	22	37	0.59
1	4029762	T	G	T	15	11	13	24	0.54	5	10	15	0.67
1	4030320	T	C	T	34	15	9	24	0.38	16	14	30	0.47
1	4030965	G	A	G	25	7	8	15	0.53	14	9	23	0.39
1	4031352	C	T	C	37	18	17	35	0.49	22	14	36	0.39
1	4032023	T	A	T	38	13	7	20	0.35	21	10	31	0.32
1	4032064	T	C	T	42	13	8	21	0.38	23	11	34	0.32
1	4032321	A	T	A	32	15	20	35	0.57	26	11	37	0.30
1	4032388	T	C	T	34	22	18	40	0.45	24	12	36	0.33
1	4032807	A	G	A	23	16	17	33	0.52	27	22	49	0.45
1	4032898	C	A	C	36	10	8	18	0.44	25	17	42	0.40
1	4033727	G	A	G	27	13	18	31	0.58	13	13	26	0.50
1	4034894	C	T	C	29	26	17	43	0.40	20	14	34	0.41
1	4036328	G	A	G	26	14	14	28	0.50	24	16	40	0.40
1	4036903	T	A	T	29	12	25	37	0.68	19	16	35	0.46
1	4042006	A	G	A	23	19	12	31	0.39	31	16	47	0.34
1	4042425	C	T	C	28	19	24	43	0.56	16	14	30	0.47
1	4044012	C	A	C	29	17	15	32	0.47	11	10	21	0.48
1	4044042	A	T	A	30	16	15	31	0.48	13	11	24	0.46
1	4047753	A	G	A	7	8	19	27	0.70	4	19	23	0.83
1	4048275	A	T	A	25	19	22	41	0.54	20	16	36	0.44
1	4052655	A	G	A	34	20	11	31	0.35	21	14	35	0.40
1	4054234	A	G	A	21	23	17	40	0.42	23	19	42	0.45
1	4055331	G	A	G	50	21	21	42	0.50	20	11	31	0.35
1	4056351	C	G	C	38	17	22	39	0.56	19	18	37	0.49
1	4057312	C	G	C	37	26	20	46	0.43	20	18	38	0.47
1	4058017	G	A	G	28	20	29	49	0.59	21	20	41	0.49
1	4058561	T	C	T	38	31	20	51	0.39	25	15	40	0.38
1	4061138	C	T	C	22	16	11	27	0.41	19	19	38	0.50
1	4061803	A	G	A	36	16	12	28	0.43	20	19	39	0.49
1	4062613	G	A	G	33	11	12	23	0.52	26	17	43	0.40
1	4062719	A	G	A	30	11	13	24	0.54	20	17	37	0.46
1	4062839	G	A	G	32	17	10	27	0.37	24	10	34	0.29
1	4063038	G	A	G	36	12	13	25	0.52	21	18	39	0.46
1	4064701	C	T	C	18	20	18	38	0.47	16	15	31	0.48
1	4065301	G	A	G	34	10	20	30	0.67	23	16	39	0.41
1	4065602	T	C	T	37	18	14	32	0.44	28	22	50	0.44
1	4065673	C	T	C	33	16	7	23	0.30	20	21	41	0.51
1	4067666	C	T	C	28	14	15	29	0.52	20	25	45	0.56
1	4067698	G	A	G	30	13	14	27	0.52	28	23	51	0.45
1	4067702	C	T	C	30	13	14	27	0.52	28	21	49	0.43
1	4067708	A	G	A	30	14	15	29	0.52	26	23	49	0.47
1	4067760	G	A	G	38	11	15	26	0.58	26	21	47	0.45
1	4079843	A	T	A	36	18	17	35	0.49	19	12	31	0.39
1	4093210	A	C	A	35	20	12	32	0.38	21	18	39	0.46
1	4093828	A	G	A	33	15	16	31	0.52	20	10	30	0.33
1	4095162	T	C	T	37	22	19	41	0.46	26	18	44	0.41
1	4095567	C	T	C	39	20	12	32	0.38	13	15	28	0.54
1	4095587	T	C	T	42	19	12	31	0.39	12	17	29	0.59
1	4095624	T	G	T	42	19	11	30	0.37	13	16	29	0.55
1	4095927	A	T	A	28	18	14	32	0.44	30	15	45	0.33
1	4097064	G	A	G	30	18	18	36	0.50	17	22	39	0.56
1	4097076	G	A	G	32	19	21	40	0.53	18	23	41	0.56
1	4097174	T	C	T	37	22	19	41	0.46	21	20	41	0.49
1	4097229	C	T	C	35	22	20	42	0.48	16	19	35	0.54
1	4097507	A	G	A	32	18	16	34	0.47	11	11	22	0.50
1	4097606	C	T	C	29	16	16	32	0.50	16	11	27	0.41
1	4098199	T	C	T	26	20	19	39	0.49	11	12	23	0.52
1	4098262	T	C	T	29	20	15	35	0.43	15	14	29	0.48
1	4098428	A	G	A	34	22	15	37	0.41	23	15	38	0.39
1	4098589	T	G	T	31	10	17	27	0.63	27	24	51	0.47
1	4099363	C	A	C	27	17	18	35	0.51	14	13	27	0.48
1	4100994	T	G	T	36	18	21	39	0.54	20	10	30	0.33
1	4101182	T	G	T	31	22	16	38	0.42	19	11	30	0.37
1	4101394	G	A	G	20	11	12	23	0.52	37	17	54	0.31
1	4102182	C	T	C	29	22	17	39	0.44	31	22	53	0.42
1	4103468	A	T	A	28	13	14	27	0.52	16	10	26	0.38
1	4103634	G	A	G	31	16	5	21	0.24	19	8	27	0.30
1	4105932	A	G	A	30	16	23	39	0.59	23	16	39	0.41
1	4105954	C	T	C	30	17	22	39	0.56	22	13	35	0.37
1	4106021	T	C	T	33	18	16	34	0.47	21	13	34	0.38
1	4106118	A	G	A	43	12	21	33	0.64	21	17	38	0.45
1	4106581	A	C	A	40	17	13	30	0.43	17	19	36	0.53
1	4110829	G	T	G	38	20	7	27	0.26	14	13	27	0.48
1	4111965	A	G	A	29	10	14	24	0.58	13	21	34	0.62
1	4112296	A	C	A	40	15	15	30	0.50	28	9	37	0.24
1	4112481	T	C	T	36	21	10	31	0.32	18	12	30	0.40
1	4112679	C	T	C	39	19	11	30	0.37	22	14	36	0.39
1	4112796	A	C	A	45	15	12	27	0.44	21	16	37	0.43
1	4113103	T	G	T	27	14	23	37	0.62	21	21	42	0.50
1	4113131	C	T	C	33	16	20	36	0.56	19	20	39	0.51
1	4113238	C	T	C	34	18	14	32	0.44	16	21	37	0.57
1	4113802	T	C	T	22	14	14	28	0.50	15	6	21	0.29
1	4113885	A	G	A	25	13	11	24	0.46	13	8	21	0.38
1	4113887	A	T	A	26	13	11	24	0.46	12	8	20	0.40
1	4113953	T	G	T	32	11	7	18	0.39	15	15	30	0.50
1	4114445	G	A	G	30	12	24	36	0.67	23	26	49	0.53
1	4114511	G	A	G	31	8	22	30	0.73	21	27	48	0.56
1	4114708	C	A	C	21	13	12	25	0.48	16	16	32	0.50
1	4114729	G	C	G	19	12	8	20	0.40	20	12	32	0.38
1	4118940	C	A	C	23	20	12	32	0.38	20	7	27	0.26
1	4119121	A	G	A	19	15	9	24	0.38	25	11	36	0.31
1	4121423	C	T	C	36	15	26	41	0.63	24	22	46	0.48
1	4123311	A	G	A	32	15	15	30	0.50	20	29	49	0.59
1	4123394	C	T	C	35	15	20	35	0.57	17	30	47	0.64
1	4124183	G	C	G	42	23	10	33	0.30	15	13	28	0.46
1	4124206	T	C	T	42	21	11	32	0.34	15	16	31	0.52
1	4125439	C	T	C	33	18	7	25	0.28	21	9	30	0.30
1	4126120	A	C	A	21	11	22	33	0.67	13	17	30	0.57
1	4126149	G	A	G	24	15	20	35	0.57	12	17	29	0.59
1	4126175	C	A	C	25	13	16	29	0.55	11	17	28	0.61
1	4126224	G	T	G	28	19	16	35	0.46	11	15	26	0.58
1	4126386	C	T	C	39	14	14	28	0.50	23	19	42	0.45
1	4126653	C	A	C	21	9	10	19	0.53	15	14	29	0.48
1	4126656	A	G	A	21	9	10	19	0.53	15	14	29	0.48
1	4126732	C	A	C	18	6	7	13	0.54	12	12	24	0.50
1	4127581	T	A	T	44	11	15	26	0.58	15	15	30	0.50
1	4127671	G	A	G	44	9	19	28	0.68	21	17	38	0.45
1	4127966	C	T	C	31	13	18	31	0.58	16	15	31	0.48
1	4128052	C	A	C	29	13	15	28	0.54	13	11	24	0.46
1	4128090	T	A	T	31	14	13	27	0.48	15	9	24	0.38
1	4128231	T	C	T	32	20	18	38	0.47	24	13	37	0.35
1	4128234	A	G	A	31	21	17	38	0.45	24	13	37	0.35
1	4128406	A	T	A	30	11	15	26	0.58	23	19	42	0.45
1	4128522	T	G	T	36	7	11	18	0.61	23	12	35	0.34
1	4128526	T	C	T	36	7	10	17	0.59	23	11	34	0.32
1	4128544	C	A	C	37	7	12	19	0.63	19	8	27	0.30
1	4128689	G	A	G	37	7	11	18	0.61	23	8	31	0.26
1	4129002	A	T	A	40	22	20	42	0.48	20	11	31	0.35
1	4129933	T	C	T	50	14	10	24	0.42	15	12	27	0.44
1	4130033	C	T	C	52	8	13	21	0.62	16	14	30	0.47
1	4130762	T	C	T	36	16	21	37	0.57	21	27	48	0.56
1	4130806	G	T	G	34	12	24	36	0.67	25	21	46	0.46
1	4131038	G	A	G	32	20	10	30	0.33	23	15	38	0.39
1	4132885	G	T	G	30	28	20	48	0.42	24	24	48	0.50
1	4133415	G	A	G	25	12	10	22	0.45	24	17	41	0.41
1	4133997	C	T	C	40	24	16	40	0.40	29	14	43	0.33
1	4134639	G	A	G	36	23	17	40	0.42	38	13	51	0.25
1	4135571	A	G	A	28	18	20	38	0.53	17	10	27	0.37
1	4136369	C	A	C	41	25	20	45	0.44	22	13	35	0.37
1	4136430	A	G	A	33	22	20	42	0.48	23	14	37	0.38
1	4136487	A	G	A	30	18	21	39	0.54	21	13	34	0.38
1	4137313	C	T	C	33	9	27	36	0.75	18	18	36	0.50
1	4137733	A	G	A	37	22	17	39	0.44	22	18	40	0.45
1	4138009	A	G	A	24	16	17	33	0.52	18	25	43	0.58
1	4138467	C	T	C	39	24	18	42	0.43	13	21	34	0.62
1	4138753	C	T	C	46	20	17	37	0.46	33	25	58	0.43
1	4139472	A	G	A	32	19	14	33	0.42	19	22	41	0.54
1	4139587	T	C	T	27	16	7	23	0.30	24	25	49	0.51
1	4139603	A	G	A	28	18	8	26	0.31	22	23	45	0.51
1	4140009	C	G	C	40	21	23	44	0.52	21	20	41	0.49
1	4141181	C	T	C	33	17	18	35	0.51	24	9	33	0.27
1	4141660	C	G	C	49	19	19	38	0.50	33	13	46	0.28
1	4141991	G	A	G	24	17	12	29	0.41	16	17	33	0.52
1	4142486	A	G	A	44	13	9	22	0.41	19	10	29	0.34
1	4143399	A	G	A	36	17	13	30	0.43	17	19	36	0.53
1	4143856	A	G	A	50	14	16	30	0.53	19	12	31	0.39
1	4143935	G	A	G	42	12	14	26	0.54	21	14	35	0.40
1	4144201	G	T	G	30	17	22	39	0.56	17	12	29	0.41
1	4144704	A	C	A	28	14	15	29	0.52	32	17	49	0.35
1	4144747	T	C	T	26	16	15	31	0.48	31	20	51	0.39
1	4145514	G	T	G	21	12	14	26	0.54	10	10	20	0.50
1	4145629	G	A	G	26	8	11	19	0.58	14	11	25	0.44
1	4145798	T	G	T	37	9	15	24	0.62	21	15	36	0.42
1	4145824	C	G	C	31	13	15	28	0.54	20	11	31	0.35
1	4145911	A	G	A	32	18	10	28	0.36	18	17	35	0.49
1	4146798	T	A	T	27	9	5	14	0.36	16	5	21	0.24
1	4146817	C	T	C	26	7	6	13	0.46	15	5	20	0.25
1	4147595	A	C	A	30	21	19	40	0.47	26	13	39	0.33
1	4148613	G	A	G	32	18	14	32	0.44	26	14	40	0.35
1	4148693	G	A	G	34	20	19	39	0.49	31	20	51	0.39
1	4149506	T	C	T	32	18	15	33	0.45	15	16	31	0.52
1	4149723	G	A	G	40	14	15	29	0.52	9	18	27	0.67
1	4150976	C	T	C	44	22	20	42	0.48	23	27	50	0.54
1	4151109	T	C	T	46	21	14	35	0.40	29	17	46	0.37
1	4151201	T	C	T	38	20	13	33	0.39	26	15	41	0.37
1	4151349	C	T	C	31	21	10	31	0.32	25	22	47	0.47
1	4152660	A	T	A	28	15	7	22	0.32	30	10	40	0.25
1	4152800	C	T	C	24	18	16	34	0.47	24	14	38	0.37
1	4153391	C	T	C	22	10	8	18	0.44	21	10	31	0.32
1	4153795	A	G	A	37	21	11	32	0.34	16	7	23	0.30
1	4153847	G	A	G	31	20	8	28	0.29	17	9	26	0.35
1	4153954	A	G	A	37	17	13	30	0.43	20	10	30	0.33
1	4154100	A	G	A	34	8	13	21	0.62	18	17	35	0.49
1	4154123	A	G	A	31	7	12	19	0.63	19	16	35	0.46
1	4154346	G	A	G	39	6	15	21	0.71	21	18	39	0.46
1	4154755	G	A	G	38	19	19	38	0.50	22	17	39	0.44
1	4154763	G	T	G	41	17	19	36	0.53	22	16	38	0.42
1	4155413	A	C	A	31	19	7	26	0.27	23	14	37	0.38
1	4155562	A	G	A	36	25	14	39	0.36	20	14	34	0.41
1	4156699	T	A	T	36	11	15	26	0.58	27	16	43	0.37
1	4160788	A	G	A	30	14	18	32	0.56	20	14	34	0.41
1	4160807	A	G	A	34	13	15	28	0.54	24	14	38	0.37
1	4160874	G	T	G	31	13	13	26	0.50	20	16	36	0.44
1	4160968	T	C	T	32	11	15	26	0.58	30	22	52	0.42
1	4161530	T	C	T	26	11	8	19	0.42	27	13	40	0.33
1	4161961	G	A	G	38	18	15	33	0.45	10	12	22	0.55
1	4198579	G	A	G	10	9	10	19	0.53	3	7	10	0.70
1	4198712	A	T	A	26	14	15	29	0.52	11	12	23	0.52
1	4199038	C	T	C	38	18	14	32	0.44	21	24	45	0.53
1	4202051	C	G	C	26	13	9	22	0.41	19	31	50	0.62
1	4202474	T	C	T	40	9	23	32	0.72	14	16	30	0.53
1	4202982	T	A	T	17	12	17	29	0.59	15	12	27	0.44
1	4203386	G	A	G	22	9	14	23	0.61	19	13	32	0.41
1	4203557	G	C	G	29	13	17	30	0.57	23	22	45	0.49
1	4205418	C	G	C	30	12	20	32	0.62	16	20	36	0.56
1	4205592	A	G	A	29	20	27	47	0.57	21	13	34	0.38
1	4205885	G	A	G	32	22	13	35	0.37	21	14	35	0.40
1	4206009	G	A	G	27	20	14	34	0.41	20	18	38	0.47
1	4206455	G	A	G	32	13	15	28	0.54	23	14	37	0.38
1	4208531	G	A	G	35	13	17	30	0.57	19	20	39	0.51
1	4208847	A	C	A	24	13	10	23	0.43	21	18	39	0.46
1	4209108	A	G	A	29	18	18	36	0.50	17	16	33	0.48
1	4212882	A	G	A	38	17	18	35	0.51	28	19	47	0.40
1	4212888	C	T	C	40	17	18	35	0.51	28	18	46	0.39
1	4212972	C	A	C	44	20	14	34	0.41	22	19	41	0.46
1	4215048	C	A	C	28	19	12	31	0.39	15	14	29	0.48
1	4217442	T	G	T	39	11	18	29	0.62	16	15	31	0.48
1	4217663	G	A	G	33	11	15	26	0.58	11	16	27	0.59
1	4218221	C	T	C	25	16	13	29	0.45	22	23	45	0.51
1	4220629	A	T	A	41	16	16	32	0.50	20	15	35	0.43
1	4220873	C	T	C	32	17	25	42	0.60	20	15	35	0.43
1	4221304	T	C	T	37	11	18	29	0.62	23	15	38	0.39
1	4221802	T	C	T	34	16	17	33	0.52	23	18	41	0.44
1	4221897	A	G	A	31	16	12	28	0.43	20	19	39	0.49
1	4224553	A	C	A	37	11	23	34	0.68	20	19	39	0.49
1	4228270	G	A	G	33	9	6	15	0.40	22	24	46	0.52
1	4228543	A	G	A	39	15	13	28	0.46	26	23	49	0.47
1	4229877	C	T	C	36	15	15	30	0.50	18	14	32	0.44
1	4231185	C	T	C	34	8	14	22	0.64	18	8	26	0.31
1	4232149	A	T	A	28	15	11	26	0.42	19	12	31	0.39
1	4232407	G	T	G	39	22	13	35	0.37	15	19	34	0.56
1	4234701	A	G	A	32	13	8	21	0.38	10	19	29	0.66
1	4235900	G	C	G	25	9	18	27	0.67	18	10	28	0.36
1	4236774	A	C	A	30	14	18	32	0.56	22	13	35	0.37
1	4236933	T	C	T	39	13	13	26	0.50	19	14	33	0.42
1	4237926	C	T	C	35	12	12	24	0.50	14	17	31	0.55
1	4237933	T	C	T	36	12	12	24	0.50	14	17	31	0.55
1	4238198	G	A	G	38	14	13	27	0.48	9	9	18	0.50
1	4238427	T	A	T	39	13	17	30	0.57	27	11	38	0.29
1	4238724	C	T	C	39	16	18	34	0.53	27	13	40	0.33
1	4238752	T	G	T	43	15	23	38	0.61	25	12	37	0.32
1	4238782	C	G	C	44	15	25	40	0.62	22	15	37	0.41
1	4238798	T	A	T	42	14	19	33	0.58	22	14	36	0.39
1	4239164	C	T	C	36	21	8	29	0.28	28	18	46	0.39
1	4239396	T	C	T	34	24	12	36	0.33	21	23	44	0.52
1	4239404	T	C	T	34	21	13	34	0.38	20	23	43	0.53
1	4239408	G	C	G	35	23	14	37	0.38	20	24	44	0.55
1	4239542	A	G	A	31	23	14	37	0.38	21	25	46	0.54
1	4239825	A	G	A	37	14	17	31	0.55	18	18	36	0.50
1	4240209	T	C	T	17	24	19	43	0.44	29	10	39	0.26
[truncated: 95,187 more rows]
