# Supplementary material for: Next-generation sequencing from bulked segregant analysis identifies a dwarfism gene in watermelon
Source: Sci Rep. 2018 Feb 13;8:2908. doi: 10.1038/s41598-018-21293-1 (PMC5811605; doi:10.1038/s41598-018-21293-1)
Supplement: Supplementary file 2 — Dataset 2 [file 41598_2018_21293_MOESM2_ESM.xls]

CHROM	POS	REF	ALT	Genotype_QS	Depth_QS	Ref_depth_X	Alt_depth_X	Depth_X	SNPindex_X	Ref_depth_D	Alt_depth_D	Depth_D	SNPindex_D
7	28656821	A	T	A	44	30	0	30	0.00	6	25	31	0.81
7	28841066	C	G	C	30	43	0	43	0.00	9	29	38	0.76
7	28841071	A	G	A	31	43	0	43	0.00	9	29	38	0.76
7	28841937	C	T	C	29	23	0	23	0.00	9	27	36	0.75
7	28846713	G	A	G	26	30	0	30	0.00	3	15	18	0.83
7	28877894	C	T	C	58	39	0	39	0.00	7	31	38	0.82
7	29016457	A	T	A	30	30	0	30	0.00	9	27	36	0.75
7	29069487	T	G	T	32	31	0	31	0.00	8	25	33	0.76
7	29069930	G	A	G	38	30	0	30	0.00	10	34	44	0.77
7	29070156	C	T	C	31	33	0	33	0.00	7	24	31	0.77
7	29071243	A	T	A	27	37	0	37	0.00	7	21	28	0.75
7	29071488	G	A	G	41	29	0	29	0.00	6	21	27	0.78
7	29071492	A	T	A	40	29	0	29	0.00	6	20	26	0.77
7	29074147	T	C	T	43	33	0	33	0.00	8	24	32	0.75
7	29074192	A	T	A	37	35	0	35	0.00	8	27	35	0.77
7	29150222	A	T	A	29	37	0	37	0.00	7	28	35	0.80
7	29154275	G	A	G	33	32	0	32	0.00	7	25	32	0.78
7	29161615	G	A	G	19	24	0	24	0.00	8	30	38	0.79
7	29169451	G	A	G	32	34	0	34	0.00	7	26	33	0.79
7	29169519	C	T	C	36	31	0	31	0.00	8	26	34	0.76
7	29169583	A	G	A	40	32	0	32	0.00	7	25	32	0.78
7	29178323	C	T	C	29	33	0	33	0.00	7	30	37	0.81
7	29178591	A	G	A	38	28	0	28	0.00	9	27	36	0.75
7	29180626	A	G	A	27	36	0	36	0.00	6	22	28	0.79
7	29180657	G	A	G	28	36	0	36	0.00	7	22	29	0.76
7	29180765	A	T	A	27	42	0	42	0.00	8	29	37	0.78
7	29186584	T	A	T	9	10	0	10	0.00	4	14	18	0.78
7	29188776	T	C	T	39	28	0	28	0.00	6	22	28	0.79
7	29191690	C	G	C	34	18	0	18	0.00	5	24	29	0.83
7	29212055	T	C	T	55	21	0	21	0.00	6	29	35	0.83
7	29240848	A	G	A	30	32	0	32	0.00	6	18	24	0.75
7	29287220	A	T	T	41	0	51	51	0.00	33	8	41	0.80
7	29359362	C	T	C	29	39	0	39	0.00	10	37	47	0.79
7	29378114	C	A	C	30	26	0	26	0.00	7	33	40	0.82
7	29378738	C	A	C	23	30	0	30	0.00	7	24	31	0.77
7	29456777	A	G	A	31	28	0	28	0.00	8	32	40	0.80
7	29695435	G	T	G	34	31	0	31	0.00	7	21	28	0.75
7	29696218	A	C	A	24	28	0	28	0.00	5	21	26	0.81
7	30037396	T	G	G	30	0	31	31	0.00	36	10	46	0.78
7	30451408	C	A	C	33	38	0	38	0.00	8	24	32	0.75
7	30493601	G	T	G	19	19	0	19	0.00	3	16	19	0.84
