# Supplementary material for: Next-generation sequencing from bulked segregant analysis identifies a dwarfism gene in watermelon
Source: Sci Rep. 2018 Feb 13;8:2908. doi: 10.1038/s41598-018-21293-1 (PMC5811605; doi:10.1038/s41598-018-21293-1)
Supplement: Supplementary file 4 — Dataset 4 [file 41598_2018_21293_MOESM4_ESM.xls]

TransID	Variant	Chrom	Pos	Ref	Alt
Cla010721	nonsynonymous	7	29150222	A	T
Cla010721	upstream	7	29154275	G	A
Cla010725,Cla010726	upstream	7	29178323	C	T
Cla010725,Cla010726	upstream	7	29178591	A	G
Cla010750	upstream	7	29456777	A	G
